# Supplementary material for: Impaired astrocytic Ca2+ signaling in awake-behaving Alzheimer’s disease transgenic mice
Source: eLife. 2022 Jul 14;11:e75055. doi: 10.7554/eLife.75055 (PMC9352348; doi:10.7554/eLife.75055)
Supplement: Figure 2—source data 1. [file elife-75055-fig2-data1.zip]

Archive with 8 entries (7 files):
- Figure 2 - source data 1/
- __MACOSX/._Figure 2 - source data 1
- Figure 2 - source data 1/.DS_Store
- __MACOSX/Figure 2 - source data 1/._.DS_Store
- Figure 2 - source data 1/readme.txt
- __MACOSX/Figure 2 - source data 1/._readme.txt
- Figure 2 - source data 1/still_data.csv
- __MACOSX/Figure 2 - source data 1/._still_data.csv
