# Supplementary material for: Impaired astrocytic Ca2+ signaling in awake-behaving Alzheimer’s disease transgenic mice
Source: eLife. 2022 Jul 14;11:e75055. doi: 10.7554/eLife.75055 (PMC9352348; doi:10.7554/eLife.75055)
Supplement: Figure 2—source data 1. [file elife-75055-fig2-data1.zip › Figure 2 - source data 1/readme.txt]

Column titiles and corresponding explanations:
"max diff FOV": maximum ROA density rise rate in the entire field-of-view (over a maximum of 50 frames). 
"max FOV": maximum ROA density in the entire field-of-view.         
"mean FOV": mean ROA density in the entire field-of-view.  
"median FOV": median ROA density in the entire field-of-view.  
"max diff GP": maximum ROA density rise rate in astrocytic processes (over a maximum of 50 frames). 
"max GP": maximum ROA density in astrocytic processes.
"mean GP": mean ROA density in astrocytic processes.
"median GP": median ROA density in astrocytic processes.
"max diff AS": maximum ROA density rise rate in somata.            
"max AS": maximum ROA density in somata.                
"mean AS": mean ROA density in somata.                   
"median AS": median ROA density in somata.               
"max diff CA": maximum ROA density rise rate in endfeet.       
"max CA": maximum ROA density in endfeet.                   
"mean CA": mean ROA density in endfeet.               
"median CA": median ROA density in endfeet.
"freq FOV": ROA frequency in the entire field-of-view.
"freq GP": ROA frequency in astrocytic processes.
"freq AS": ROA frequency in somata.
"freq CA": ROA frequency in endfeet.
"mouse_geno": mouse genotype (wt/wt = wild type, tg/wt = tg-ArcSwe). 
"mouse_name_short": mouse ID.
"ts_name": trial ID.
"ca_compartment_area_px2": the area of the compartment in pixels.
"ts_stage_z_um": the depth of the measurements in um.
"ts_optzoom": the level of optical zoom (2.5 or 4)            
"ts_day": the day of measurement.                  
"mouse_gender": male/female           
"max_speed_pre": the maximal speed in the 300 frames before the puff (only in the puff table). Note that in all (?) the analyses and figures concerning the puff period we remove the trials were the mouse is running right before the puff (defined as the maximal speed being higher than 10 [unit] in the 300 frames before the puff).         
"max_speed_puff"/"max_speed": the maximal speed in the puff period or run or still period. 
"type": "run", "puff" or "still" (here there is a mistake in the "still"-file - it should say "still" and not "run").                    
"pup_diff": pupil dilation - relative increase in the pupil size, only for runs and puff period. 
