# Supplementary material for: Impaired astrocytic Ca2+ signaling in awake-behaving Alzheimer’s disease transgenic mice
Source: eLife. 2022 Jul 14;11:e75055. doi: 10.7554/eLife.75055 (PMC9352348; doi:10.7554/eLife.75055)
Supplement: Figure 2—source data 1. [file elife-75055-fig2-data1.zip › Figure 2 - source data 1/still_data.csv]

	max diff FOV	max FOV	mean FOV	median FOV	max diff GP	max GP	mean GP	median GP	max diff AS	max AS	mean AS	median AS	max diff CA	max CA	mean CA	median CA	freq FOV	freq GP	freq AS	freq CA	mouse_geno	mouse_name_short	ts_name	quality_category	ca_compartment_area_px2	ts_stage_z_um	ts_optzoom	ts_day	mouse_gender	type	max_speed
V1	0.0058256754011912	0.0146517332857412	0.0111417581438563	0.0113368436834554	0.0156001500475316	0.0291542154540004	0.0186073561777092	0.019527197210592	0	0	0	0	0.0331357125313869	0.0464404224696068	0.0164730182163236	0.0163314367010374	0.0556310670577012	0.199516153690693	0	0.296993932861544	tg/wt	M17	TSeries-02012018-0653-036	OK	262144	239.98	2.5	2018-02-01	F	run	0.84440099334998
V2	0.00443142861983025	0.00725376307703721	0.00364869813914794	0.00337028654142179	0.00836832455063915	0.01296373763925	0.00741991233260911	0.00734477082714591	NA	NA	NA	NA	0.0224532177223618	0.0226727127985796	0.00588921996199412	0.00310553896399512	0.0575973118361419	0.154166636148303	NA	0.204870785083482	tg/wt	M19	TSeries-02012018-0653-041	OK	262144	221.6	2.5	2018-02-01	F	run	0.829387073347818
V3	0.00867151403846398	0.0149456403842747	0.00871589152559082	0.00864280239482844	0.0187742055764313	0.0267068609059713	0.0143099539904616	0.0144857569079685	NA	NA	NA	NA	0.0434181234943395	0.0437826878399465	0.00870458375403632	0.00540507553015223	0.114622798951002	0.286273613095212	NA	0.368036191237154	tg/wt	M19	TSeries-02012018-0653-041	OK	262144	221.6	2.5	2018-02-01	F	run	0.891703703703527
V4	0.00362069633790842	0.00696877638584322	0.00355388511064532	0.00334164410204846	0.0127011442544241	0.0159843340194706	0.00440443289449393	0.00318904463596994	NA	NA	NA	NA	0.0835478400070743	0.10050379604865	0.0208778945177218	0.0214261070375435	0.0701886450241499	0.0894537270623952	NA	0.26660824166174	tg/wt	M19	TSeries-02012018-0653-042	OK	262144	221.6	4	2018-02-01	F	run	0.803561481481475
V5	0.00640763133378935	0.012529064793546	0.0072749447016422	0.00736649890049485	0.0138108219803397	0.0160780701677747	0.00556018273907526	0.00506378774530264	NA	NA	NA	NA	0.0877615309949102	0.152085177186628	0.0779403881336028	0.080060039178629	0.227487347558617	0.306467321688507	NA	1.17352644608369	tg/wt	M19	TSeries-02012018-0653-042	OK	262144	221.6	4	2018-02-01	F	run	0.633641481481509
V6	0.00568849390056237	0.00781845279340133	0.00516066084982863	0.00472810056731712	0.0111971886388309	0.0169182242769519	0.00499071971940613	0.00360096591664012	NA	NA	NA	NA	0.0318286678337165	0.0318286678337165	0.00475053566773899	9.88028262641014e-05	0.084646876262951	0.14493933554333	NA	0.19576679601028	tg/wt	M19	TSeries-02012018-0653-042	OK	262144	221.6	4	2018-02-01	F	run	0.430732595725502
V7	0.0080767926159679	0.0186367713805791	0.00790662536317002	0.00785877385627424	0.0183365396470731	0.0450979664104064	0.0140955052115063	0.0129306355149005	NA	NA	NA	NA	0.187269061109617	0.1895201410687	0.0472184831039902	0.0194039902927744	0.161937016063201	0.289608039781928	NA	0.631558851843707	tg/wt	M19	TSeries-02012018-0653-042	OK	262144	221.6	4	2018-02-01	F	run	0.680678518518615
V8	0.0063819093606642	0.0118105518775087	0.00636789316151476	0.00607064493224729	0.0223599582022933	0.0305284764028488	0.0143129407898101	0.0149474271286048	NA	NA	NA	NA	0.16485405852427	0.204640866975788	0.0425598817103147	0.00994933331417621	0.109734539879864	0.30396687830219	NA	0.514504725439101	tg/wt	M19	TSeries-02012018-0653-046	OK	262144	255.53	4	2018-02-01	F	run	0.685481481481467
V9	0.0108491208086641	0.0178816559123575	0.00818365614488094	0.00827623528117374	0.0301700558331961	0.0458488149593671	0.0170181944629021	0.015169203310047	NA	NA	NA	NA	0.152482806745484	0.251880236086849	0.0410211826402767	0.0193270802744714	0.113953584162078	0.365677698452741	NA	1.12615401175605	tg/wt	M19	TSeries-02012018-0653-046	OK	262144	255.53	4	2018-02-01	F	run	0.261109829552743
V10	0.0119861476226779	0.0212593644223086	0.0141851803510794	0.0148164223470749	0.021256284700903	0.0394896334167166	0.025916207079947	0.027174263443244	NA	NA	NA	NA	0.0782815848824164	0.0782815848824164	0.0147695601862542	0.0042042283892338	0.313102884243939	0.77533510476484	NA	1.23696722872092	tg/wt	M19	TSeries-02012018-0653-046	OK	262144	255.53	4	2018-02-01	F	run	0.588841481481739
V11	0.00486046115748038	0.0107998255443303	0.00688458304788631	0.00676820788676254	0.0120481200877646	0.0168958422919238	0.00989865952035967	0.009637856021898	NA	NA	NA	NA	0.0197129476007248	0.0197129476007248	0.00149381611420199	0	0.0588607624571828	0.217585314840925	NA	0.059190929692156	tg/wt	M19	TSeries-02012018-0653-047	OK	262144	333.8	2.5	2018-02-01	F	run	0.362761481481465
V12	0.00849723314187889	0.0146195826072056	0.00956061441873122	0.00959932109276901	0.0109458433309331	0.0224590714999506	0.0122713559826239	0.0116573052140356	NA	NA	NA	NA	0.0291832613732521	0.0305970219764566	0.00725714495009141	0.0061262959472196	0.450572476682588	0.946070625965097	NA	1.01118137661912	tg/wt	M19	TSeries-02012018-0653-048	OK	262144	339.95	4	2018-02-01	F	run	0.357259259259244
V13	0.0172349826125469	0.0314686966500449	0.0121524920901956	0.0102238976448046	0.0307597336975792	0.0489986986016135	0.0185380172159964	0.0158321053247281	NA	NA	NA	NA	0.0532486302911709	0.0627108639229	0.00596006191141715	0.00329877474081056	0.505443695727844	0.996982367233178	NA	0.96277480080076	tg/wt	M19	TSeries-02012018-0653-048	OK	262144	339.95	4	2018-02-01	F	run	0.883608888888822
V14	0.0116601409033317	0.0155874857493232	0.00453333209984275	0.00408450050249186	0.0130162430706187	0.0167547384990052	0.00573544696480489	0.00521259595298484	NA	NA	NA	NA	0.0135012712905304	0.0135012712905304	0.000359352871441491	0	0.0931827873027002	0.200936266099259	NA	0.13642579788718	tg/wt	M19	TSeries-02012018-0653-048	OK	262144	339.95	4	2018-02-01	F	run	0.96263111111088
V15	0.00391301996178622	0.0073074809260467	0.00253102818985089	0.00228694180273216	0.0141889795258267	0.0170307338024811	0.00302671384778664	0.00252751903913311	0.0677966101694915	0.0677966101694915	0.00134997416152271	0	0.0177831912181607	0.0177831912181607	0.00120929960499014	0	0.0830052389291324	0.160320910858576	0.371934842772809	0.234082147242452	tg/wt	M19	TSeries-02022018-0723-050	OK	262144	158.15	4	2018-02-02	F	run	0.373333333333323
V16	0.0106231048755443	0.019121027366267	0.00495482187852849	0.00489795940515289	0.0213829688820286	0.0356691417197432	0.00601020024410587	0.00413648577327258	0.363382462090839	0.363382462090839	0.0372258438903033	0	0.0671106098050135	0.099708691452494	0.0172133070320142	0.0146692202489479	0.157729201164206	0.338995837647525	1.99382932523298	0.274798367941291	tg/wt	M19	TSeries-02022018-0723-050	OK	262144	158.15	4	2018-02-02	F	run	0.400379259258725
V17	0.0085272912860746	0.0163716836413392	0.00627952685984341	0.00570408021469372	0.0466534099742435	0.0564580942301122	0.0122359467882891	0.0104877076078922	0.238182370824212	0.238182370824212	0.00258123573945314	0	0.117144099829843	0.117144099829843	0.0169358633436256	0.00514385773493439	0.210286333032878	0.433456623415054	0.872842859175932	0.714792019449978	tg/wt	M19	TSeries-02022018-0723-051	OK	262144	224.82	4	2018-02-02	F	run	0.77674074074077
V18	0.00253296877546845	0.00378272875976587	0.00140030230636245	0.0012562014676249	0.0117743079611647	0.0137373829647988	0.00244401013793837	0.000948282359152333	0.141128364724159	0.141128364724159	0.000761957061519947	0	0.034319614716245	0.034319614716245	0.00329865468446848	0	0.0433042754914054	0.0968984723849022	0.454685626173069	0.0757214550128584	tg/wt	M19	TSeries-02022018-0723-051	OK	262144	224.82	4	2018-02-02	F	run	0
V19	0.00785742301931892	0.0128729576828567	0.00563270348460398	0.00529197012267864	0.0205755826783497	0.0286551001421056	0.00685571761954902	0.00478810845113542	0.259549119232556	0.259549119232556	0.00355541330991211	0	0.134757573654773	0.134757573654773	0.0174257562895629	0.00680761002908546	0.134062761911565	0.29885928734699	0.917755914123842	0.374104524774582	tg/wt	M19	TSeries-02022018-0723-051	OK	262144	224.82	4	2018-02-02	F	run	0.790610370370346
V20	0.00584148184939774	0.00674030538150741	0.00212764609911213	0.00178851496313732	0.0073054418949899	0.00759723319491236	0.00218488753307872	0.00124285915189424	0	0	0	0	0.0541180230640128	0.0541180230640128	0.00973968224556533	0.00117739403453689	0.0746834524646289	0.142110020949029	0	0.27228452407284	tg/wt	M19	TSeries-02022018-0723-051	OK	262144	224.82	4	2018-02-02	F	run	0
V21	0.00275129677256881	0.00500185736344886	0.00255198633615201	0.00250132802861631	0.0116389655704655	0.0117223316480959	0.00324057877252439	0.00264638976786226	0.104553278405433	0.104553278405433	0.00289885531013103	0	0.0269712196375689	0.0293271611855864	0.00738156928481908	0.00384749912556838	0.0352123065819472	0.104967819918097	0.424127354627261	0.112313865424019	tg/wt	M19	TSeries-02022018-0723-052	OK	262144	216.03	2.5	2018-02-02	F	run	0.941232592592611
V22	0.00916500614152482	0.0113162908721269	0.00310863690041986	0.00274478794067026	0.0191767918555538	0.0246218540438956	0.00468506734570182	0.00393157880169502	0.0075187969924812	0.0075187969924812	1.4219405444229e-05	0	0.0403981814745203	0.0442656049179807	0.00491007027251137	0.00104180951049309	0.0350592858043243	0.123865838839009	0.0187823472645976	0.145049105305257	tg/wt	M19	TSeries-02022018-0723-052	OK	262144	216.03	2.5	2018-02-02	F	run	0.089185185185174
V23	0.00730181489601516	0.0120969150922218	0.0046176056746017	0.00445704313389155	0.0196473805154502	0.0266292010290661	0.00880407157012327	0.00804870549219263	0.337819110624902	0.337819110624902	0.0177483913544136	0	0.0353204857774679	0.0461699895068206	0.00801976382495406	0.00638137147343865	0.0796675144036841	0.227501880321795	1.5484584231411	0.243286620947269	tg/wt	M19	TSeries-02022018-0723-052	OK	262144	216.03	2.5	2018-02-02	F	run	0.815217777777637
V24	0.0106286035268517	0.0223785062324407	0.00909358944850763	0.00934934284333087	0.0649346403453201	0.0822682013982063	0.01729185497915	0.00958716845046166	NA	NA	NA	NA	0.114825737669999	0.163532305867328	0.0155658395486699	0.00376395874468336	0.127756453280082	0.31569789962377	NA	0.827262866239317	tg/wt	M19	TSeries-02022018-0723-054	OK	262144	336.08	4	2018-02-02	F	run	0
V25	0.0182068096253251	0.0362918148301747	0.0121363583827432	0.0113544272164479	0.0539458361378366	0.0922395717936695	0.0196518272789437	0.013122788142838	NA	NA	NA	NA	0.146218017721097	0.157099697885196	0.0211609208152816	0.0104737713659736	0.219734988495665	0.511323426655347	NA	0.883479878635858	tg/wt	M19	TSeries-02022018-0723-054	OK	262144	336.08	4	2018-02-02	F	run	0.798900740740533
V26	0.00539076114444968	0.00963027411527396	0.00229717943859395	0.00184738563744636	0.0119926973425382	0.0167020633995582	0.00302734629326259	0.00237664042433685	0.339080459770115	0.346065008048701	0.0192271165789609	0	0.0475938656795346	0.0475938656795346	0.0039531443815265	0	0.0590417130384582	0.112765217026856	0.246655723629924	0.147295346237744	tg/wt	M19	TSeries-02022018-0723-055	OK	262144	431.95	2.5	2018-02-02	F	run	0.828444444444463
V27	0.00258229105299307	0.00380148377573195	0.00109085828012908	0.000972621855134262	0.00669888446950592	0.00691457286432161	0.00162258772720089	0.00113112723270104	0.0125730002763435	0.0125730002763435	0.000140212398276846	0	0.0369740776425029	0.0369740776425029	0.00136498380511967	0	0.0255733401724931	0.0535095602794362	0.0335785821331876	0.0686605945258234	tg/wt	M19	TSeries-02022018-0723-055	OK	262144	431.95	2.5	2018-02-02	F	run	0.74969481481481
V28	0.00731935932365593	0.0135912555075574	0.00550085474864276	0.00487782549126976	0.0161545909125236	0.0197893029952553	0.00426107100503358	0.00321669761660593	0.162336065946361	0.162336065946361	0.00152239848902646	0	0.0822088605331089	0.0822088605331089	0.00522281921517218	0	0.138738407091472	0.215416084954019	0.691519521312502	0.29141917901088	tg/wt	M19	TSeries-02022018-0723-056	OK	262144	432.6	4	2018-02-02	F	run	0.933333333333433
V29	0.0275655297012545	0.0458593058674763	0.0270730628793991	0.0294842617291104	0.0356167251292111	0.0831769390168378	0.0475270848255344	0.0514765353005384	NA	NA	NA	NA	0.0398404321565177	0.0398404321565177	0.00767324010126715	0.00376865440509817	0.195795535046058	0.501345442885868	NA	0.960606658150318	tg/wt	M17	TSeries-02022018-0723-058	OK	262144	234.18	4	2018-02-02	F	run	0.607617777777666
V30	0.0248571392686421	0.0601310240019898	0.0364295040463739	0.0328358377014055	0.0447272015601346	0.105808673675985	0.0670099545409513	0.0623604986662311	0.59717162927403	0.766089025172973	0.143669526427206	0	0.130416673035991	0.190087580738728	0.0833874914136085	0.0760536259338754	0.380287618793465	0.813898568540403	0.599187323688382	1.47446151100241	tg/wt	M17	TSeries-02072018-0753-027	OK	262144	118.22	4	2018-02-07	F	run	0.998370370370412
V31	0.0295884501783911	0.0894928408268612	0.0532276650499302	0.0544656163713126	0.0326906631904363	0.10612250506144	0.0811904998686739	0.0881345970717034	0.00889652475235007	0.00889652475235007	2.53462243656697e-05	0	0.290588118354726	0.361353791368449	0.182594310654611	0.245157161636132	0.160306299129209	0.423341593557145	0.257124182109771	1.06725351060456	tg/wt	M17	TSeries-02072018-0753-027	OK	262144	118.22	4	2018-02-07	F	run	0.894731851851901
V32	0.0330517460463841	0.091515236038386	0.0201259271799786	0.0151371395494298	0.0680559042513094	0.120932627192367	0.0251529621614828	0.0195617101428406	NA	NA	NA	NA	0.0913978494623656	0.0913978494623656	0.00556038030791219	0	0.224816391955284	0.535819150803656	NA	0.247586467614459	tg/wt	M19	TSeries-02072018-0753-037	OK	262144	134.62	4	2018-02-07	F	run	0.515407407407379
V33	0.009967291305596	0.0203298474459689	0.0113732652475284	0.0115335978432498	0.0264048937578835	0.0362738892958223	0.0158163356313433	0.0163143821460697	NA	NA	NA	NA	0.0604444760969037	0.0604444760969037	0.0015988832531886	0	0.177335800057775	0.449152092842381	NA	0.125720963964096	tg/wt	M19	TSeries-02072018-0753-037	OK	262144	134.62	4	2018-02-07	F	run	0.226886535319094
V34	0.00550208342087563	0.153902362984826	0.0330521872295229	0.0146820236154083	0.0213274446137737	0.301267007007221	0.0607901886340634	0.0172486233644926	NA	NA	NA	NA	0.0609318996415771	0.271505376344086	0.0504967143312529	0.00383971596557555	0.147008100443455	0.398853183742585	NA	0.429508109425117	tg/wt	M19	TSeries-02072018-0753-037	OK	262144	134.62	4	2018-02-07	F	run	0.11839740610251
V35	0.029517170244875	0.061804774842266	0.0169920925177321	0.0148669131602716	0.0554161175936815	0.0812990912007212	0.0273076979366682	0.0241789037677733	0.242993033850292	0.310237130366381	0.00909497769172825	0	0.130826436115648	0.168381170743706	0.0309642708464087	0.00971130135012257	0.181375615204096	0.49987974254595	0.563796183093948	0.648318284049053	tg/wt	M19	TSeries-02072018-0753-039	OK	262144	277.45	4	2018-02-07	F	run	0.2437037037037
V36	0.00827567453246975	0.0155680424776078	0.00675109163962616	0.00596328539514829	0.0315711840111006	0.0455543229307657	0.0152176466961278	0.0150907000923695	0.0566707386523831	0.0566707386523831	0.00267089399173031	0	0.0725095207951811	0.0839407050658715	0.0208945557755666	0.0154223584939368	0.145494252460008	0.331417724485216	0.475348219637817	0.81160964675656	tg/wt	M16	TSeries-02072018-0753-043	OK	262144	148.57	4	2018-02-07	M	run	0.423037037037041
V37	0.0149660984809406	0.0299618624096369	0.0120005904638367	0.011182837976931	0.0340102113371483	0.0583941961946339	0.0208967002465724	0.0195745442897994	0.0286204085841358	0.0286204085841358	0.00282884428934289	0	0.100010326407842	0.100010326407842	0.0104428823597794	0.00193867463557011	0.172635356467792	0.468344479349854	0.51570336096465	0.512544702982962	tg/wt	M16	TSeries-02072018-0753-043	OK	262144	148.57	4	2018-02-07	M	run	0.258586666667137
V38	0.00508607689550989	0.0074862275299934	0.00255919613954573	0.00248975426145546	0.00401421419808655	0.00401421419808655	0.000755471016575674	0.000505311443619607	0.0647461913713872	0.0647461913713872	0.00893098617588916	0	0.0213798472710737	0.0213798472710737	0.00135667092181346	0	0.0945987581445936	0.109557207680236	0.593253623399873	0.222587182415428	tg/wt	M16	TSeries-02072018-0753-045	OK	262144	189.23	4	2018-02-07	M	run	0.820032592592575
V39	0.0253159111906669	0.0662092060389257	0.0287302706481587	0.0277722533843554	0.054409142663886	0.0925302986208028	0.0322725049570572	0.0304247535692155	0.113078703778929	0.402029831467654	0.28332244193503	0.282026688351595	0.236394647707216	0.309768693581524	0.0804381764684686	0.0730007688060707	0.94119473149169	2.52883169552962	3.4428585548847	1.61943748964119	tg/wt	M16	TSeries-02082018-0734-048	OK	262144	116.97	4	2018-02-08	M	run	0.543200000000029
V40	0.0147410346354506	0.0335267218203185	0.0183558853692879	0.0178619990850927	0.0202607812245278	0.0407242079271803	0.0221164562154074	0.0217668472620211	0.105840154696999	0.225864354774775	0.159844998827975	0.15620213073215	0.228544049363224	0.244399199614349	0.0484180888330947	0.0315811801555726	0.792544216807254	1.78426691011846	3.60088907363138	1.81399981442912	tg/wt	M16	TSeries-02082018-0734-048	OK	262144	116.97	4	2018-02-08	M	run	0.261094518062686
V41	0.00148391723632813	0.00148391723632813	0.00020516116581753	0.000109358669167802	0.00147576979386274	0.00147576979386274	0.000131679177641138	0	0	0	0	0	0.00605526463664964	0.00605526463664964	6.68257433355953e-05	0	0.0134120496762744	0.0120979593724414	0	0.0111133146749433	tg/wt	M16	TSeries-02082018-0734-050	OK	262144	250.1	4	2018-02-08	M	run	0.228148148148166
V42	0.00183570403977065	0.00293544516491005	0.00119562524911417	0.000948028795055829	0.00800109094652193	0.00837709532233953	0.00101338525558708	0.000299899513552791	0.0212824945577462	0.0212824945577462	0.0043515447193865	0.00250352740893729	0.0397359011953246	0.0506891270760272	0.00524266387886168	0	0.0571134481665341	0.0665201428281524	0.470262596583952	0.0480820961446748	tg/wt	M16	TSeries-02082018-0734-050	OK	262144	250.1	4	2018-02-08	M	run	0
V43	0.00235019575425604	0.0037800662830269	0.00196844327743276	0.00183710903373264	0.00673581472948537	0.00761587002248495	0.002151155758654	0.00162485375321236	0.0528308860642205	0.0528308860642205	0.000981948349375677	0	0.0489517283546634	0.0515081212568183	0.0172564121779216	0.0164784496759637	0.0419100719524176	0.0882803705002696	0.207924215610807	0.753630157961026	tg/wt	M16	TSeries-02082018-0734-051	OK	262144	117.22	2.5	2018-02-08	M	run	0.342740740740657
V44	0.00812558593613211	0.0119595972485325	0.0051123454029809	0.00446225433976121	0.0131847209188156	0.017056586201389	0.00651525809692926	0.00621648063098532	0.18155588082862	0.18155588082862	0.0243841511146573	0	0.0821276659372354	0.10674305055262	0.0336688843165208	0.0296365105775303	0.106274812407244	0.232899488437122	1.09143777679918	1.3544701337395	tg/wt	M16	TSeries-02082018-0734-051	OK	262144	117.22	2.5	2018-02-08	M	run	0.257703703703671
V45	0.00790078585484742	0.0165635915027306	0.00514110807648536	0.00449793521519685	0.0284128014632262	0.045660837542685	0.0109464118012498	0.00838789828464166	0.036933451193133	0.036933451193133	0.000960172106919971	0	0.0328281729492864	0.0328281729492864	0.00217303596096941	0	0.134535317422432	0.223142230444294	0.307948506338842	0.158857554277946	tg/wt	M16	TSeries-02082018-0734-052	OK	262144	117.22	4	2018-02-08	M	run	0.212592592592619
V46	0.0106541501132257	0.0193892164094801	0.00716427130565621	0.00637824322598633	0.0275548551481767	0.0288722542259973	0.00433982145032177	0.00278640699167461	0.0875379127389679	0.0875379127389679	0.00274707007518805	0	0.0378445324971497	0.0378445324971497	0.00173709572277682	0	0.210046047755409	0.27603714345702	0.60860264960763	0.234625231523186	tg/wt	M16	TSeries-02082018-0734-052	OK	262144	117.22	4	2018-02-08	M	run	0.588071111111497
V47	0.00193364750743015	0.00295495284679536	0.000744717322294779	0.000687978363731779	0.00247679556786012	0.0039824322287817	0.000550834012285387	0.000318919886754369	0	0	0	0	0.00995108133290734	0.00995108133290734	0.000194792242027103	0	0.0226086900194125	0.0398954686827891	0	0.0365867574172466	tg/wt	M16	TSeries-02082018-0734-053	OK	262144	205.55	2.5	2018-02-08	M	run	0.873355556125103
V48	0.00308220768773277	0.00308220768773277	0.000704426129314979	0.000498407102079853	0.00543440109665114	0.00626812756121996	0.00178281991890118	0.000806921493678074	0.0108108108108108	0.0108108108108108	6.68903821023948e-05	0	0.00649142889386407	0.00649142889386407	2.32456686914165e-05	0	0.0176275544639584	0.0310265411326896	0.0663328928170545	0.00921152906439736	tg/wt	M16	TSeries-02082018-0734-053	OK	262144	205.55	2.5	2018-02-08	M	run	0.674799999999934
V49	0.00337423419347179	0.00375110874328473	0.000817659752994763	0.000566733873087478	0.00843827625303258	0.00936887323992821	0.00127728216179225	0.00058713010803194	0.0457877306434102	0.0457877306434102	0.000182069582358511	0	0.00967989306071282	0.00967989306071282	0.000235373458545047	0	0.021436389942807	0.0409985917674914	0.055498817101373	0.0502974325941265	tg/wt	M16	TSeries-02082018-0734-053	OK	262144	205.55	2.5	2018-02-08	M	run	0.690666666666746
V50	0.00493160490008638	0.00693325503642523	0.0030298330376831	0.00283829825057157	0.00725608615167307	0.0092476549067479	0.0019983895975773	0.0017985399994	0.0376707170226557	0.0376707170226557	0.000717820460170895	0	0.0329169236756693	0.0329169236756693	0.00184431419990143	0	0.19258060108009	0.283840886392958	0.44356829979512	0.347551493996096	tg/wt	M16	TSeries-02082018-0734-054	OK	262144	205.55	4	2018-02-08	M	run	0.5712562962963
V51	0.00259930934771497	0.00271008475283965	0.00111283412715723	0.00108428282356957	0.0053276336627781	0.0057495443366229	0.00194951298612464	0.0018677375416508	0	0	0	0	0.00317913456515802	0.00317913456515802	6.41610794608921e-05	0	0.0436109379329404	0.0674906524130367	0	0.0478532741536636	tg/wt	M16	TSeries-02082018-0734-054	OK	262144	205.55	4	2018-02-08	M	run	0.475997037037019
V52	0.00272512927414947	0.00350422152771821	0.00159455148953189	0.00150473113196309	0.00443013005460631	0.00609124839757573	0.00145247405492296	0.000811233117381973	0.0120481927710843	0.0120481927710843	0.000108678826876975	0	0.00316414708980985	0.00316414708980985	0.000183308500333061	0	0.0196478272266566	0.0562954164231999	0.0478511208905599	0.115470408301767	tg/wt	M16	TSeries-02092018-0733-029	OK	262144	80.93	2.5	2018-02-09	M	run	0.591111111111066
V53	0.00920913636569535	0.0125653584392627	0.00432396709912642	0.00387597053131779	0.0182874283575696	0.0213899983969306	0.00450906866493675	0.00343304774511915	0.0120481927710843	0.0120481927710843	9.22063286859965e-05	0	0.0353475652061505	0.0353475652061505	0.00229257244190027	0	0.0825579460364396	0.158812025183104	0.0202794737779273	0.144746325925627	tg/wt	M16	TSeries-02092018-0733-029	OK	262144	80.93	2.5	2018-02-09	M	run	0.773395019009742
V54	0.00457576729381751	0.00856270731790544	0.00607868049312745	0.00585553346099693	0.00950281803276913	0.0124249113139299	0.00567388735622766	0.00515276785591568	0.0473651039035526	0.0473651039035526	0.00241466066574472	0	0.0189507775756258	0.0193544917459932	0.00589049567957711	0.00457132893124467	0.153028681888674	0.243903168175768	0.3086626615912	0.672345682228198	tg/wt	M16	TSeries-02092018-0733-029	OK	262144	80.93	2.5	2018-02-09	M	run	0.699404444444457
V55	0.00435788325765719	0.00860811034402162	0.00552908863724113	0.00521494276919193	0.0120628490372621	0.0154871154646204	0.00632815687233214	0.00611083150442487	0.159050576779356	0.215674376819829	0.105763457614849	0.104893745650839	0.0150302698324203	0.0150302698324203	0.00318766775227042	0.00240699463703243	0.0779298061430308	0.212317759896979	0.793197151708047	0.319002609363966	tg/wt	M16	TSeries-02092018-0733-029	OK	262144	80.93	2.5	2018-02-09	M	run	0.804222222222305
V56	0.0122365820706047	0.0206777212239261	0.0103601080621481	0.00985559447891942	0.0189019200482345	0.0244857079142865	0.00951539115104216	0.00829538948919017	NA	NA	NA	NA	0.0303585191523918	0.0352975385532847	0.00985856319215576	0.00875415329883649	0.284583840457908	0.676165045875059	NA	1.92663541056494	tg/wt	M16	TSeries-02092018-0733-030	OK	262144	80.93	4	2018-02-09	M	run	0.321481481481488
V57	0.00423331149887628	0.00815347782395741	0.00295921089198637	0.00254343622723886	0.00672896823228917	0.00674303274276037	0.0012285775773299	0.000636289723920959	NA	NA	NA	NA	0.0187197235211351	0.0192061459667093	0.00137878090787992	0	0.121157351662088	0.148631005678028	NA	0.242448401241145	tg/wt	M16	TSeries-02092018-0733-032	OK	262144	182.4	4	2018-02-09	M	run	0.854222222222571
V58	0.00655095461527632	0.00990384019662601	0.00483348579178148	0.00419282814080894	0.00756603170410047	0.0110227740648063	0.00333330848517801	0.00289041318048085	0.0465260778976954	0.0465260778976954	0.000551529257385225	0	0.0205548734186774	0.0205548734186774	0.00156416629716035	0	0.0698574447300263	0.178455900281774	0.10573239054821	0.191088506661596	tg/wt	M16	TSeries-02092018-0733-033	OK	262144	106.28	2.5	2018-02-09	M	run	0.469777777777796
V59	0.0076816010869019	0.0101794485734073	0.00259439435328301	0.00182443380444658	0.00848136395500358	0.00951552774869151	0.00211614081565824	0.00157015547276391	0.159960408430562	0.159960408430562	0.00301768415312718	0	0.0268273649660815	0.0448814589906009	0.00806002295867773	0	0.0990872476853652	0.160802849861488	0.500401682456322	0.172793087937037	tg/wt	M16	TSeries-02092018-0733-033	OK	262144	106.28	2.5	2018-02-09	M	run	0.956450370370322
V60	0.00516991011810107	0.00574784085622241	0.00215394934783273	0.0021047170706675	0.00740426003445974	0.0106575553403527	0.00330414370775356	0.00189579560335642	0.01875	0.01875	7.176885814688e-05	0	0.0113688731348196	0.0113688731348196	0.000367959766928834	0	0.0475089773144821	0.0899130057898365	0.0315997182345237	0.0314685990716644	tg/wt	M16	TSeries-02092018-0733-033	OK	262144	106.28	2.5	2018-02-09	M	run	0.604074074073907
V61	0.00860858865396667	0.0121366682263255	0.00312640970893375	0.00254666321620478	0.0157761089852703	0.0161434523817808	0.00316837336061435	0.00245644683029887	0.0751166172975807	0.0751166172975807	0.000776827044149059	0	0.0293612149779824	0.0293612149779824	0.00365604468302249	0.00172384712658235	0.124328842698136	0.215433799144328	0.18615363394532	0.444279550496144	tg/wt	M16	TSeries-02092018-0733-035	OK	262144	109.37	4	2018-02-09	M	run	0.799777777777691
V62	0.00996896519542274	0.0142339541579192	0.00529503124860145	0.00492435658789672	0.0158514614635261	0.0195405716201902	0.00549778559616588	0.00449804612798999	0.115976983019837	0.115976983019837	0.0128948037365965	0	0.0739189228130156	0.0739189228130156	0.0140871560656422	0.00508019447233178	0.178761099668239	0.308721110127317	1.89071622719444	0.743958095353145	tg/wt	M16	TSeries-02092018-0733-035	OK	262144	109.37	4	2018-02-09	M	run	0.556918518518631
V63	0.00154925987389052	0.00203321970896434	0.000926299814320214	0.000788555666518123	0.00190571240568482	0.00232479648583657	0.000452492004733858	0.0002630800092078	0	0	0	0	0.0137193218433366	0.0137193218433366	0.00146185335815811	0.00106082036775106	0.0128984221360575	0.0248985698095181	0	0.0961682517324342	tg/wt	M16	TSeries-02092018-0733-036	OK	262144	189.93	2.5	2018-02-09	M	run	0.229703703703696
V64	0.00330132813958219	0.00344041220456098	0.000972012137571252	0.00083562312045313	0.00331456614488669	0.00484108108443407	0.000768259318264454	0.000488356503364218	0.0201350872067328	0.0201350872067328	0.000540162269817307	0	0.00813295615275813	0.00871446930362375	0.00160914446224741	0.00106082036775106	0.0523105698353409	0.0840763397665499	0.166251928150502	0.134565298280229	tg/wt	M16	TSeries-02092018-0733-036	OK	262144	189.93	2.5	2018-02-09	M	run	0.882427613311149
V65	0.00397080436451821	0.0061796196531239	0.00180609969962415	0.00143237022568515	0.0096727644405189	0.0179618902918426	0.00318001277101797	0.00204455221038811	0.0395259447932102	0.0395259447932102	0.000812188926359721	0	0.0263511890583816	0.0263511890583816	0.00233892535588295	0.000204820853388819	0.0455882794248499	0.102153470443658	0.217346635271806	0.154358009388495	tg/wt	M16	TSeries-02092018-0733-036	OK	262144	189.93	2.5	2018-02-09	M	run	0.459407407407386
V66	0.0345990324086026	0.0455302841236045	0.0117389625938708	0.0124926253754341	0.046574040696415	0.0572335742042591	0.0108694604898037	0.0102361349164906	NA	NA	NA	NA	0.0695775400561061	0.0960606490361008	0.0196610325919249	0.00954013658588166	0.42304309555972	0.879914315611615	NA	1.13390857060246	tg/wt	M16	TSeries-02092018-0733-037	OK	262144	158.85	4	2018-02-09	M	run	0.607629629629604
V67	0.00219957592678638	0.00230849458345804	0.000430475706238422	0.000263273615537583	0.0040837350176041	0.0040837350176041	0.000485147954099373	8.1415311738282e-05	NA	NA	NA	NA	0.0298646444487611	0.0298646444487611	0.00164445786681043	0	0.0311803048679264	0.044447070134591	NA	0.0934015868803453	tg/wt	M16	TSeries-02092018-0733-037	OK	262144	158.85	4	2018-02-09	M	run	0.311111111111082
V68	0.00442708175910634	0.00814861543332972	0.00336348860306895	0.00320564329666173	0.0193127596458085	0.0204717673835525	0.00680764288420785	0.00601168655819742	0.0753424657534247	0.0753424657534247	0.000252112153458099	0	0.0186587531255303	0.0186587531255303	0.00080767622525686	0	0.0708939088009247	0.2057383557987	0.064978299353569	0.154722573448922	tg/wt	M19	TSeries-02142018-0809-003	OK	262144	115.97	2.5	2018-02-14	F	run	0.94095111111108
V69	0.032487327322169	0.0719076080998775	0.0348238907320554	0.0337432411571249	0.0471578147995916	0.0846808319001634	0.0490645615389187	0.0472816192892871	NA	NA	NA	NA	0.0828011545467013	0.110671378420007	0.036580531621448	0.0356069480829429	0.220241865416599	0.666122760174748	NA	0.57969990768962	tg/wt	M19	TSeries-02142018-0809-005	OK	262144	101.68	4	2018-02-14	F	run	0.932000000000013
V70	0.0232724561932664	0.0526238477637683	0.0343647847982402	0.033854743634087	0.0271970668127139	0.0651771474652097	0.0426799585178375	0.0428380226077965	NA	NA	NA	NA	0.0510308239338302	0.0906970012298624	0.0472802023810802	0.0493845000245606	0.17186085831423	0.595926869127154	NA	0.449149334328818	tg/wt	M19	TSeries-02142018-0809-005	OK	262144	101.68	4	2018-02-14	F	run	0.292962962962984
V71	0.0749961122644188	0.275943951024718	0.0981460605769999	0.0693795163917691	0.095617768279763	0.322679099672402	0.131525488687356	0.101284329081926	NA	NA	NA	NA	0.146715975023983	0.297083371979715	0.0837353546983872	0.0611811823091072	0.193181772543141	0.693228277048453	NA	0.846475624280431	tg/wt	M19	TSeries-02142018-0809-005	OK	262144	101.68	4	2018-02-14	F	run	0.365510288065748
V72	0.00385264207268572	0.00665096610384924	0.00419106384779224	0.00409815107088483	0.00712897652432288	0.0076808457755259	0.00297325054945163	0.00279407993022459	0.0404684210716595	0.0614325092758465	0.0340552938903309	0.0338751311953378	0.0193491697950697	0.0199158247533497	0.00362814344917165	0.00275938189845475	0.0650379155647138	0.156520930999079	0.529507744911801	0.226765140145593	tg/wt	M19	TSeries-02142018-0809-008	OK	262144	143.18	2.5	2018-02-14	F	run	0.121851851851849
V73	0.00981598048560081	0.0170006004739327	0.0050037163346181	0.00467315175942177	0.0121012917280619	0.0222166462259172	0.00597159310029222	0.00552354775962437	0.0575291488651891	0.0749847087443646	0.0286906515203007	0.0275509238455853	0.0325014957524668	0.0325014957524668	0.00261324703147009	0.0011037527593819	0.0875376567039277	0.195454023333924	0.53701097087474	0.255336723415069	tg/wt	M19	TSeries-02142018-0809-008	OK	262144	143.18	2.5	2018-02-14	F	run	0
V74	0.0188758926038922	0.0314515454342786	0.00562320849371477	0.00452936570376834	0.0245398367439112	0.0380486692587002	0.00593342497564026	0.00450646599312469	0.0729330795573357	0.108824204482213	0.0548691440831221	0.0547332942368074	0.0653657791466345	0.0664695319060164	0.00655886290884762	0.000956539812994389	0.101852725561789	0.221856563749341	0.293251948222045	0.26573514873521	tg/wt	M19	TSeries-02142018-0809-008	OK	262144	143.18	2.5	2018-02-14	F	run	0.35178939724029
V75	0.00948207956810628	0.0182341950761658	0.00813088593812789	0.00826160935378317	0.0240694287069992	0.0291339880395133	0.00727948115414419	0.00629600217420606	NA	NA	NA	NA	0.174871939530113	0.174871939530113	0.00770024937396289	0	0.155500241360478	0.342373727035829	NA	0.832553360690377	tg/wt	M19	TSeries-02142018-0809-009	OK	262144	187.78	4	2018-02-14	F	run	0.126518518518501
V76	0.00735574663407285	0.012960523083953	0.00474973119691947	0.00422067810556035	0.0238714070757517	0.0274990905973763	0.00777306358592779	0.0057125087523706	NA	NA	NA	NA	0.22720024221366	0.22720024221366	0.0270770420823984	0	0.0976635042967377	0.249436305415294	NA	0.447046326571663	tg/wt	M19	TSeries-02142018-0809-009	OK	262144	187.78	4	2018-02-14	F	run	0
V77	0.0815010819059734	0.123301947686673	0.0384451171340141	0.0303763793378514	0.0923393578698929	0.15159892283821	0.0489846138945325	0.0413323751616972	NA	NA	NA	NA	0.125751582377308	0.185356811862836	0.0251262940296038	0.00466171247996429	0.316040538832594	0.890828924585225	NA	1.02138187739399	tg/wt	M19	TSeries-02202018-0826-021	OK	262144	-102.08	4	2018-02-20	F	run	0.814296296296473
V78	0.0357327189801901	0.103475079994426	0.0553010046824444	0.0539986482181673	0.0423571389679779	0.100623810843332	0.052217305829826	0.0501702576591211	0.235537190082645	0.272026116126613	0.0552024053988441	0.0371900826446281	0.166856372734538	0.341823061350704	0.134480511280774	0.125389284056936	0.442145994853182	1.11897727240058	3.51691378763993	2.19536969954251	tg/wt	M24	TSeries-04182018-0904-006	OK	262144	49.48	4	2018-04-18	M	run	0
V79	0.0250077962213118	0.047044679469644	0.0280022129876489	0.0260137878841076	0.0310721143217213	0.0570089018599607	0.0280938810950029	0.0266707411852462	0.14713238265908	0.14713238265908	0.013800876687806	0	0.0539033635012867	0.0664100268695671	0.012083010671099	0.00434310532030402	0.361197476105656	0.791760968983437	2.21498058032759	0.501002157109106	tg/wt	M24	TSeries-04182018-0904-006	OK	262144	49.48	4	2018-04-18	M	run	0.594524444444377
V80	0.0243745040817844	0.0554032399755285	0.0299980416640609	0.0314044533542388	0.0306678230720365	0.067072460230674	0.035054360487496	0.0366687000673209	0.111570247933884	0.111570247933884	0.033471509857162	0.0220199520123597	0.0795260347875678	0.0795260347875678	0.0151834277462933	0.00814332247557003	0.333595693460285	0.72068507423108	2.6722578694582	0.724215295598595	tg/wt	M24	TSeries-04182018-0904-006	OK	262144	49.48	4	2018-04-18	M	run	0.238518518518695
V81	0.00529374810029298	0.00570109694280992	0.00156382237443412	0.00138690219492113	0.0136265632683507	0.0188494029315182	0.00359869869168918	0.00274199097951979	0.0706015073221872	0.0706015073221872	0.00166789325009173	0	0.0169459699162262	0.0169459699162262	0.000950935518335687	0	0.0540313129551474	0.160358992209494	0.172457516674032	0.0963221241930018	wt/wt	M22	TSeries-04202018-0651-032	OK	262144	158.55	2.5	2018-04-20	F	run	0.827443395844899
V82	0.0091357178604885	0.0134443686793282	0.00530165928268661	0.00495683700928922	0.0131481448253829	0.0219945021627723	0.00641792883557474	0.00571956191342363	NA	NA	NA	NA	0.0510507207178864	0.0889740329636522	0.00496690511969995	0	0.123959959956573	0.347384838774047	NA	0.414278419445426	wt/wt	M21	TSeries-04202018-0651-034	OK	262144	87.7	2.5	2018-04-20	F	run	0.129629629629637
V83	0.00689630867611755	0.00889147143329437	0.0017366713254843	0.00149364693873116	0.00776391393708624	0.00918547861938776	0.00140663821994858	0.000757577447172371	NA	NA	NA	NA	0.0214920125068442	0.0214920125068442	0.000516818716548281	0	0.0299659118055825	0.0865145316632726	NA	0.0678697581513619	wt/wt	M21	TSeries-04202018-0651-034	OK	262144	87.7	2.5	2018-04-20	F	run	0.07466666666659
V84	0.00327163157133785	0.00437816411942024	0.00116994394046498	0.00100964710078964	0.00377803957876428	0.00472741097647519	0.00130965177403809	0.00105778974890614	NA	NA	NA	NA	0.00629639368969555	0.0183485814856281	0.000370154326606764	0	0.0797508377310976	0.119264855067838	NA	0.131267366768671	wt/wt	M21	TSeries-04202018-0651-035	FAULTY_LABELING	262144	90.4	4	2018-04-20	F	run	0
V85	0.00634732385057973	0.00696238566797978	0.00223269862506463	0.00192625055357093	0.0102948279184848	0.0138839423579987	0.00269503363672201	0.00210966168728513	NA	NA	NA	NA	0.024037535449988	0.024037535449988	0.000959424002348626	0	0.108585788832714	0.167138967052632	NA	0.20079138320257	wt/wt	M21	TSeries-04202018-0651-035	FAULTY_LABELING	262144	90.4	4	2018-04-20	F	run	0.115111111111124
V86	0.0110716288353912	0.0140255131850043	0.00379261979442113	0.00327877297002634	0.0123878294550836	0.014682082756729	0.00432430036874318	0.00360885543743769	NA	NA	NA	NA	0.159949937599825	0.159949937599825	0.00937543907802607	2.90987074261398e-05	0.123955306179054	0.277836748056407	NA	0.432026044132958	wt/wt	M21	TSeries-04202018-0651-036	FAULTY_LABELING	262144	123.35	2.5	2018-04-20	F	run	0.724888888888896
V87	0.00312251960839153	0.00509766016968813	0.000967581341018936	0.000685203570872003	0.00707168708750185	0.0138669355381364	0.00140153834437881	0.000644045952497816	NA	NA	NA	NA	0.149332697303422	0.175344488922113	0.0180762761448987	0	0.0272011964484525	0.0506831426080766	NA	0.13587021869317	wt/wt	M21	TSeries-04202018-0651-036	FAULTY_LABELING	262144	123.35	2.5	2018-04-20	F	run	0.121851851851828
V88	0.0092022114898276	0.0128845170514485	0.0055414948121759	0.00502587853253882	0.00996363686578	0.0111649624664428	0.00334454793203824	0.00261944196175139	NA	NA	NA	NA	0.0272950890730152	0.0272950890730152	0.00381214692733548	0.00178715285381341	0.287645551409291	0.518042107271289	NA	0.754693693993788	wt/wt	M21	TSeries-04202018-0651-037	FAULTY_LABELING	262144	123.35	4	2018-04-20	F	run	0
V89	0.00476947068849496	0.00499196265062491	0.00146985557461432	0.0012182040018622	0.00896633299207642	0.00927305250586477	0.00135449257283074	0.000770016478308971	NA	NA	NA	NA	0.084376617994347	0.084376617994347	0.00285236583534303	0	0.106141497947913	0.143721841794664	NA	0.262671980169596	wt/wt	M21	TSeries-04202018-0651-037	FAULTY_LABELING	262144	123.35	4	2018-04-20	F	run	0
V90	0.315392141141688	0.501033617087675	0.0426042093074012	0.00921224274562252	0.31827256550399	0.514047699639153	0.0530926859036796	0.0136286075532568	0.3750887748156	0.643860738231705	0.0843879493680011	0.0370076704339644	0.553592005394377	0.8514819180252	0.0955904527561842	0.0178981718105349	0.163933936529537	0.584497285023208	0.894193996464391	0.725079598339575	wt/wt	M21	TSeries-05022018-1058-065	OK	262144	121.75	2.5	2018-05-02	F	run	0.610645925925951
V91	0.0193851672212454	0.0331783598288256	0.0139034249248418	0.0135923974654058	0.0462170084616541	0.082838450240994	0.0184280476943436	0.0150549101430653	0.258859784283513	0.258859784283513	0.0269990531405189	0.00189135733183099	0.16953005286744	0.216278989475458	0.0340217963019067	0.00890780293967554	0.171666792672249	0.430117863601137	0.40100853681615	0.632174004857447	wt/wt	M21	TSeries-05022018-1058-066	OK	262144	121.75	4	2018-05-02	F	run	0.565185185185265
V92	0.00164326048201373	0.00183315452429341	0.000748174962598828	0.000672911022683057	0.00407568411696825	0.00432872766857508	0.00126913450012967	0.000907674709573246	0.00393722158384703	0.00393722158384703	5.43050727850928e-05	0	0.0735388354987861	0.0919380875677606	0.0153808387142677	0	0.0152502228866304	0.0377864620953695	0.00857115720647346	0.08638469959406	wt/wt	M21	TSeries-05022018-1058-067	OK	262144	160.93	2.5	2018-05-02	F	run	0.824962962962972
V93	0.00888136249626089	0.0141824085232471	0.00628677184517986	0.00583498035267989	0.0140830505024816	0.0185324411695679	0.00670691900725393	0.00548521835606402	0.0539088038246968	0.0539088038246968	0.0049621466410488	0.00221349524088952	0.041767854415838	0.0432537385168781	0.00551858721244565	0	0.124029406446844	0.265780447116574	0.651317175612111	0.353510668513343	wt/wt	M21	TSeries-05022018-1058-069	OK	262144	160.93	4	2018-05-02	F	run	0.932628148148087
V94	0.00742965943762379	0.012716159555394	0.00690409090735777	0.00666321104800743	0.0126777296688078	0.0226856131126137	0.00898681195607961	0.0089840120087358	0.0678970269836863	0.0762477576726216	0.0198588725463444	0.0149824827260216	0.039052321917744	0.039052321917744	0.00164448560911118	0	0.140965574023266	0.353170338764363	1.13724091599595	0.256047795943855	wt/wt	M21	TSeries-05022018-1058-069	OK	262144	160.93	4	2018-05-02	F	run	0.466597490993535
V95	0.00329935511929536	0.00754180041965604	0.00491690748212764	0.00494411261683217	0.0112580918181153	0.0162714256971766	0.00840074509716897	0.00815219844989776	0.0437909423799361	0.0437909423799361	0.0107295462774162	0.00516495871542762	0.0168533497293933	0.0168533497293933	0.00134338957314398	0	0.086674890662337	0.188854426564612	0.444295670027247	0.146380066622453	wt/wt	M21	TSeries-05022018-1058-069	OK	262144	160.93	4	2018-05-02	F	run	0.238518518518613
V96	0.0122238406347512	0.0198168463889947	0.00859011216849807	0.00767663226699573	0.0148619198829512	0.0248387077909114	0.00802610241421368	0.00757375122091	0.130179454536736	0.130179454536736	0.0175197863660238	0	0.0510786622717239	0.0580392191162715	0.019004282154765	0.017027244919808	0.072781293470942	0.234034051637033	0.483868946834746	0.485545470825149	wt/wt	M22	TSeries-05232018-0927-010	OK	262144	137.15	2.5	2018-05-23	F	run	0.12237037037036
V97	0.00645517725330425	0.0103616494882787	0.0073444845845104	0.00770151269588583	0.01404616919604	0.0197498752038394	0.00952443882479092	0.00944527940618193	0.100303951367781	0.100303951367781	0.00780481585997577	0	0.0520247188673901	0.0651724373515355	0.0267269562964834	0.0248408811550885	0.0725875576260103	0.227508253388315	0.38452690432812	0.425347899346385	wt/wt	M22	TSeries-05232018-0927-010	OK	262144	137.15	2.5	2018-05-23	F	run	0.118740740740726
V98	0.00371169373705704	0.00617995108498285	0.0039665470903995	0.00395572406155097	0.00916594886248402	0.0108615823847648	0.00662487068029798	0.00725742669300798	0.0635549214864018	0.0635549214864018	0.00123574335405113	0	0.0277171808072569	0.0400954758299004	0.0145302656734854	0.0132232954725505	0.0526993610216834	0.0975472757660633	0.191914093983306	0.293016911486503	wt/wt	M22	TSeries-05232018-0927-010	OK	262144	137.15	2.5	2018-05-23	F	run	0.887840000000132
V99	0.00723313286245493	0.0154062179075442	0.00757491373100933	0.00713122133959972	0.0100690585400575	0.0149658041702843	0.00720583042354644	0.00752067289483289	0.0512983011587536	0.0512983011587536	0.00230880369686024	0	0.0744307326113379	0.0784892413969957	0.014164504320629	0.00946579585567155	0.054028817724296	0.163848258108552	0.204683571812891	0.290498603160344	wt/wt	M22	TSeries-05232018-0927-010	OK	262144	137.15	2.5	2018-05-23	F	run	0.466071111111126
V100	0.0198494509333216	0.033105079353454	0.0140184409035562	0.0119656561016371	0.0316329745584498	0.0377641506357925	0.0124831263313799	0.0110397537483731	0.211660809407474	0.211660809407474	0.00919689339432996	0	0.0732567660975835	0.083002204534966	0.0351668386392873	0.0343695346357763	0.0758708150158017	0.273228706476512	0.865716774461466	0.357455054918404	wt/wt	M22	TSeries-05232018-0927-010	OK	262144	137.15	2.5	2018-05-23	F	run	0.728426666665902
V101	0.00662393120946745	0.0119033799401367	0.00810313625706251	0.00853324722172536	0.0146717412667657	0.0193083636578686	0.00702198299285039	0.00611106077574646	NA	NA	NA	NA	0.0630818667224394	0.0669875329719338	0.0266820430134725	0.0157590200042333	0.108294724523236	0.246152021240597	NA	0.650973997640683	wt/wt	M22	TSeries-05232018-0927-011	OK	262144	137.15	4	2018-05-23	F	run	0.748666666666668
V102	0.0351464905726573	0.0632293057916905	0.0277615789844465	0.0230896756673804	0.036287278475224	0.0659079182871798	0.0184442904723246	0.0158171378884861	NA	NA	NA	NA	0.143875919148029	0.193377651720911	0.0437656910426222	0.033322216277417	0.336293950806295	0.676833063972383	NA	1.55644832233361	wt/wt	M22	TSeries-05232018-0927-011	OK	262144	137.15	4	2018-05-23	F	run	0.607703703703752
V103	0.0467269328697558	0.128120828936301	0.0270489176503533	0.0167515278121668	0.0423957659276984	0.106684835209116	0.0238530890695602	0.017533662098618	NA	NA	NA	NA	0.164566911022947	0.257490101129181	0.0587858933582479	0.0362490837754362	0.173483803944896	0.432087018351282	NA	0.766513622615847	wt/wt	M22	TSeries-05232018-0927-011	OK	262144	137.15	4	2018-05-23	F	run	0.152444444444338
V104	0.00374032179056792	0.00681062979814756	0.0032196265111978	0.00307641565097216	0.00695793772243995	0.0150790016382451	0.00743286085313041	0.00741414510360299	0.464416575904922	0.524105774076559	0.0597178737006625	0	0.0816330610898127	0.0916613621896881	0.0211851922150123	0.0114515707456127	0.0403439120644492	0.139637237745474	0.570579541270755	0.271468099287935	wt/wt	M22	TSeries-05232018-0927-012	OK	262144	202.03	2.5	2018-05-23	F	run	0.596814814814788
V105	0.0035322957610798	0.00531372310457896	0.0030563368707088	0.00308969031206687	0.00617661755063506	0.00647747663742557	0.00227315351953961	0.00201247177188562	0.174384685794586	0.174384685794586	0.00430286867226229	0	0.0210278728848652	0.0210278728848652	0.0017232788761014	0	0.0487429165328749	0.13068128913595	0.250596250645679	0.156297541609136	wt/wt	M22	TSeries-05232018-0927-012	OK	262144	202.03	2.5	2018-05-23	F	run	0.353629629629617
V106	0.0129781310789228	0.0429257086888207	0.0205741012453581	0.019285442785484	0.0242418300508357	0.0608493507085628	0.0256526047681894	0.0230859416862016	0.180605286104061	0.33236422928624	0.200443869422104	0.220434560268529	0.28533318958411	0.456473859589905	0.0937733400928455	0.0749358759552297	0.329068928966091	0.854672940904099	1.91486932756113	0.970800143922116	wt/wt	M22	TSeries-05232018-0927-015	OK	262144	202.03	4	2018-05-23	F	run	0.674074074074096
V107	0.00438659428776992	0.0075732902152211	0.00225927646097451	0.0018546486077256	0.00767383025880474	0.0131505746614909	0.00338387826029775	0.00186930555875819	0.0785792141065959	0.0785792141065959	0.003238196543581	0	0.402769330907293	0.436559452271967	0.0818285824515695	0.0107559580825452	0.0302806289101826	0.0723263114193323	0.122927183247452	0.431841924319328	wt/wt	M22	TSeries-05232018-0927-015	OK	262144	202.03	4	2018-05-23	F	run	0.480148148148198
V108	0.00333114936345372	0.0062626070793002	0.00274051994596404	0.00234892817318407	0.00938980667778701	0.0111919214924525	0.00310779990682399	0.00198198539337387	0.0808850057242399	0.0813253012048193	0.0325213306813902	0.0315845000166814	0.0502369363393473	0.0527869152624404	0.00940524155334233	0.00369458128078818	0.113051957130981	0.242000013212984	0.774852706338125	1.10911627198726	wt/wt	M22	TSeries-05232018-0927-017	OK	262144	114.33	4	2018-05-23	F	run	0.908788148148152
V109	0.0270703183585795	0.0320491296759238	0.00916023414680831	0.00638779903394643	0.0525976836823605	0.056697427117811	0.0156405780886929	0.00889956487811805	0.287242960141423	0.287242960141423	0.053303248977293	0.0151565261691975	0.0592513904253803	0.0592513904253803	0.00656456272532657	0	0.215554881379488	0.562523201969503	2.03079527979872	0.774970152750751	wt/wt	M22	TSeries-05232018-0927-017	OK	262144	114.33	4	2018-05-23	F	run	0.860088888888924
V110	0.0117913791787634	0.0327477576285612	0.00433425253504238	0.00207105653038254	0.027074319946916	0.0589883554208602	0.00628153117760136	0.00241505374975682	0.0839575741012572	0.213154689403167	0.0324220728883002	0	0.0331972769918923	0.0653843639919495	0.00232284507804852	0	0.0640827606688971	0.176775876929524	0.285033458192306	0.0883198702564752	wt/wt	M22	TSeries-05232018-0927-018	OK	262144	184.43	2.5	2018-05-23	F	run	0.466666666666689
V111	0.0024532520355844	0.00377745559228935	0.000912695085098808	0.000507398991237659	0.00292004129357088	0.00292004129357088	0.000627634417306236	0.000531368999022986	0	0	0	0	0.00415800415800416	0.00415800415800416	3.88098943043132e-05	0	0.0134973257153421	0.0354540045140106	0	0.00768957163839431	wt/wt	M22	TSeries-05232018-0927-018	OK	262144	184.43	2.5	2018-05-23	F	run	0.126000000000032
V112	0.0214986152599686	0.0352855193023483	0.00681681921519592	0.00365698521556183	0.0348285074187125	0.0634532613365326	0.00767470089435456	0.00331575826046446	0.136074238061973	0.136074238061973	0.00620274913387314	0	0.332733747512148	0.356905653245213	0.0248010549316824	0.000200319928730913	0.159442281168958	0.31369319947496	0.703970785618005	0.389652560892657	wt/wt	M22	TSeries-05232018-0927-019	OK	262144	184.43	4	2018-05-23	F	run	0.907146666666622
V113	0.0284417661346076	0.043913128227675	0.00893372935329547	0.00451471649670081	0.0327452094388004	0.0513873255600345	0.0108921404616611	0.00607618916665469	0.16867189695162	0.16867189695162	0.00693196989674483	0	0.289973140937022	0.385757328351696	0.0351894486136734	0.00564827601611561	0.204950332307085	0.44645487663155	0.677854727214143	0.553952351275787	wt/wt	M22	TSeries-05232018-0927-019	OK	262144	184.43	4	2018-05-23	F	run	0.920951111111111
V114	0.0174916092413739	0.0768082134295621	0.0552528125936279	0.055925085221386	0.051073487664929	0.280182604777151	0.218368124149114	0.226094323408495	0.162599510917039	0.162599510917039	0.0244746876247814	0.0110177250166597	NA	NA	NA	NA	0.0992618857097138	0.585800841679361	1.11497979478741	NA	tg/wt	M24	TSeries-05252018-0821-024	ABNORMAL_HIGH	262144	105.72	2.5	2018-05-25	M	run	0.715481481481505
V115	0.0126072690465008	0.0213315751239904	0.0126654367811214	0.0124715393634904	0.0109475950353999	0.0166412726234208	0.00796891488870383	0.0078911389103706	0.101765463409132	0.11667105523217	0.034560903434308	0.0324452036885872	0.0691745402670758	0.104261106074343	0.063456664485935	0.0631206187154813	0.490437885246553	0.859934540227079	2.57484024313376	0.936143017413321	tg/wt	M24	TSeries-05252018-0821-025	OK	262144	151.5	4	2018-05-25	M	run	0.664811851852397
V116	0.00456632955208292	0.00488604380095319	0.00116838452055189	0.000819229811587029	0.00835119635161148	0.0104560977239365	0.0014808144924384	0.00055284486558372	0.0394530777187781	0.0394530777187781	0.00135479410972418	0	0.0778995814037752	0.0817518248175182	0.00568106729735007	0	0.0314779566743176	0.0656709236599083	0.155963693374325	0.0605493142537459	tg/wt	M24	TSeries-05252018-0821-026	OK	262144	252.05	2.5	2018-05-25	M	run	0.850518518518596
V117	0.00106547765833081	0.00127266310618837	0.000602837827489433	0.000561099096306962	0.00158555421925519	0.00158555421925519	0.000289148483535617	0.000206973226578628	0.00873362445414847	0.00873362445414847	0.000115793902986992	0	0.0364963503649635	0.0364963503649635	0.00682989333589682	0.000810043242178604	0.0187119165963794	0.0227422416743125	0.0143392156863163	0.215849320580464	tg/wt	M24	TSeries-05252018-0821-026	OK	262144	252.05	2.5	2018-05-25	M	run	0.634518518518239
V118	0.00325168963472801	0.00345153171223046	0.000879280550187243	0.000723282861871841	0.00604351220576445	0.00604351220576445	0.000588668242110334	0.00019116401858139	0.0147285240579495	0.0147285240579495	0.00167095917517343	0	0.0188679245283019	0.0188679245283019	0.000129141707301746	0	0.0617670822950785	0.0730694357000664	0.287378013632172	0.0714586384733996	tg/wt	M24	TSeries-05252018-0821-027	OK	262144	252.05	4	2018-05-25	M	run	0.881108148148177
V119	0.00853818219596387	0.0133078586048509	0.00570699761228963	0.00467555995121027	0.0164423016501275	0.023439978004716	0.00599354287038173	0.00507826583299351	0.0591158191850661	0.082735329784408	0.0345113077194311	0.031296940294851	0.143396226415094	0.143396226415094	0.00509273551821846	0	0.467050553904653	0.716382606182244	2.77927973297615	1.49743176741297	tg/wt	M24	TSeries-05252018-0821-027	OK	262144	252.05	4	2018-05-25	M	run	0.92681481481489
V120	0.0391350585377789	0.11733623351711	0.0798438383525584	0.0806364787367194	0.0655324541173547	0.159376939572867	0.0953323918177453	0.100196996861119	0.148288689998329	0.273396424815983	0.104023100292231	0.092534174553102	0.224826605935447	0.289235708239403	0.138340583598921	0.129108188623614	0.18164070466159	0.819972249536751	0.744253779248881	0.934724174425975	tg/wt	M24	TSeries-05252018-0821-028	ABNORMAL_HIGH	262144	-58.62	2.5	2018-05-25	M	run	0.819653333333386
V121	0.02286247853153	0.125210932651951	0.0815930804699402	0.0789278162851084	0.058858251538315	0.315184868048022	0.207618530206208	0.212734939260094	0.0526108776906422	0.0630914826498423	0.0271215738791094	0.0259282005821162	0.0898876404494382	0.098876404494382	0.0250064077842163	0.0215226181237482	0.105841725020501	0.329669513267676	0.136733658929926	0.377438670310114	tg/wt	M24	TSeries-05252018-0821-028	ABNORMAL_HIGH	262144	-58.62	2.5	2018-05-25	M	run	0.457305002349354
V122	0.059944256175025	0.297144582008272	0.183798663445691	0.170031009725763	0.0990241595738729	0.376039484762343	0.252794378264651	0.254907863294522	0.383103081827843	0.383634431455898	0.0971152835231805	0.0121169452497644	NA	NA	NA	NA	0.221151681423678	0.539707799884646	0.524219108073259	NA	tg/wt	M24	TSeries-05252018-0821-029	ABNORMAL_HIGH	262144	-58.62	4	2018-05-25	M	run	0.983708178335963
V123	0.042995570757159	0.269607211933749	0.165849191561207	0.151949138404613	0.053531464021767	0.232326241861302	0.180258402590958	0.17710728946774	0.024252513493187	0.385155129881942	0.372987850718396	0.373704708054019	NA	NA	NA	NA	0.239552038526445	0.522165456562311	0.0630979782881138	NA	tg/wt	M24	TSeries-05252018-0821-029	ABNORMAL_HIGH	262144	-58.62	4	2018-05-25	M	run	0.983851851851801
V124	0.0321500351011814	0.0729827101404882	0.0403265250587166	0.038981244434129	0.0644191467320567	0.107358956493465	0.0466617650605193	0.0450904369388568	0.178266664565218	0.568912430383465	0.291685029130011	0.255605803004495	NA	NA	NA	NA	0.396577194091745	0.860622692291177	1.01602728308594	NA	tg/wt	M24	TSeries-05252018-0821-029	ABNORMAL_HIGH	262144	-58.62	4	2018-05-25	M	run	0.855478518518419
V125	0.010127822804614	0.011576332814814	0.00220773818332176	0.00198269993619109	0.0171534502117253	0.0176299384930916	0.00270277518205385	0.002085478125237	0.0275794545916587	0.0275794545916587	0.00258380158248804	0	0.0875182814836388	0.0875182814836388	0.00475036213395355	0	0.0468804355677542	0.104150170590187	0.20994414642677	0.309850672307983	tg/wt	M24	TSeries-05252018-0821-030	OK	262144	27.6	2.5	2018-05-25	M	run	0.82600970908624
V126	0.00207289320713809	0.00411064322099094	0.00159298029476458	0.00123585496214988	0.00343840482037229	0.00667743687661866	0.0021104054164178	0.00127017065328604	0.00271422264548824	0.00271422264548824	1.42004441810198e-05	0	0.08232795441515	0.08232795441515	0.00390608463581288	0	0.0215755737687011	0.0499471783980393	0.00468932535479856	0.167057215764797	tg/wt	M24	TSeries-05252018-0821-030	OK	262144	27.6	2.5	2018-05-25	M	run	0.817608888889062
V127	0.0110916159986771	0.0130219713702606	0.00521864222668421	0.00519307570840871	0.013331840724285	0.0199568917464032	0.00623644498174796	0.00584420321719823	0.0448972650140018	0.0507242275883841	0.0107159149464191	0.00561766782692619	0.127852731144242	0.127852731144242	0.00812198816791832	0	0.0731003956248774	0.183200210098195	0.384577061261943	0.367403770932404	tg/wt	M24	TSeries-05252018-0821-030	OK	262144	27.6	2.5	2018-05-25	M	run	0.916539259259676
V128	0.0201241802345008	0.0309017034024598	0.00683986004828047	0.004057001223742	0.0212651973607916	0.0371741459382326	0.00764075058475521	0.00480915826694382	0.0307825924763747	0.032792642727631	0.00706033221961748	0.00661755817573735	0.239304949739618	0.390322928596069	0.0632475485861498	0.0384361962698592	0.112774252057779	0.24809165199911	0.636352460399915	1.12068494795584	tg/wt	M24	TSeries-05252018-0821-031	OK	262144	27.6	4	2018-05-25	M	run	0.925555555555621
V129	0.00682660097342294	0.011373947898058	0.00379460841483882	0.00331954504612506	0.00782551167745003	0.00932242973842607	0.00293448595668555	0.00269976290605542	0.0271453245455454	0.0281407035175879	0.00919774737064355	0.00700229352440206	0.0643564356435644	0.0643564356435644	0.017457022456511	0.0169227360282947	0.127460421077231	0.255864103130844	1.64959215786451	0.761968705980165	tg/wt	M24	TSeries-05252018-0821-031	OK	262144	27.6	4	2018-05-25	M	run	0.61288888888887
V130	0.0201746267073248	0.0369925547828223	0.0146959479746619	0.0133696795836548	0.0366688524650206	0.0492343647978492	0.0174187151991749	0.0146593096422468	0.118114842795457	0.141403943492035	0.0443596466726453	0.0375473626736125	0.167501472887039	0.214517125692454	0.0580040444465227	0.0477609435450806	0.360941966256982	0.779973778440579	2.67521459843123	1.8943493257247	tg/wt	M24	TSeries-05252018-0821-031	OK	262144	27.6	4	2018-05-25	M	run	0.536480000000333
V131	0.0064236411390718	0.024151944991103	0.0153145139360908	0.0148905431606923	0.011682539766216	0.0431017232855974	0.0146555982611382	0.011212339737115	0.0386140533107063	0.0386140533107063	0.00244168554480861	0	0.0207550651883412	0.0207550651883412	0.00426155938967818	0.00259006357428773	0.174010048114312	0.36391638237415	0.639917467797394	0.325538146992772	wt/wt	M22	TSeries-05252018-0821-034	OK	262144	161.9	4	2018-05-25	F	run	0.804444444444255
V132	0.0359534601052636	0.0819950552781222	0.021919319303241	0.0188193638019903	0.0293925525019601	0.0422290613648117	0.0200024006621968	0.0195061185392209	0.118595252260232	0.159654885905935	0.0127528434349209	0	0.0983566714919525	0.168004925108761	0.0308009689271751	0.0139567650466885	0.236484751264865	0.560709019452161	0.784590995211219	0.469423529138848	wt/wt	M22	TSeries-05252018-0821-034	OK	262144	161.9	4	2018-05-25	F	run	0.841999999999978
V133	0.00309113130291562	0.00386361449709342	0.00110637366372701	0.000916499127446586	0.00430285163719606	0.0049832073483883	0.00124722858289905	0.00102489689775578	0.0125984251968504	0.0125984251968504	0.000144371069209782	0	0.0172090163140747	0.0172090163140747	0.00144676733694916	0	0.04817369739785	0.0974536295235197	0.0211878293408216	0.115491025099538	wt/wt	M22	TSeries-05252018-0821-035	OK	262144	241.7	2.5	2018-05-25	F	run	0.803703703703655
V134	0.00160059575685258	0.00257146446686299	0.00123179913003043	0.00103712878441726	0.00231337777247082	0.00686287283627956	0.0025207886963316	0.0021633616046631	0.0106327556764466	0.0106327556764466	0.000493533961203499	0	0.00488237905015535	0.00488237905015535	0.000479468440975044	0	0.0237022961587431	0.0606299148718929	0.0366239741505941	0.0661046096146905	wt/wt	M22	TSeries-05252018-0821-035	OK	262144	241.7	2.5	2018-05-25	F	run	0.233333333333251
V135	0.0109884666469031	0.0180019950331014	0.00325584122216199	0.00190892579381356	0.0122362167196479	0.0146024974483273	0.00281026253236321	0.00215140558497444	0.0498732496399997	0.0498732496399997	0.00474421592494086	0	0.0958261248562374	0.0974636794413902	0.00967980950492776	0	0.0998100720852028	0.157196677811886	0.724366819225401	0.257996369838756	wt/wt	M22	TSeries-05252018-0821-036	OK	262144	241.7	4	2018-05-25	F	run	0.828874074074035
V136	0.00758832955478233	0.0121989159291779	0.00370282713769918	0.00320198168719232	0.00936445227650335	0.0130635437357197	0.00273737846226344	0.0020866012784516	0.0279736139891462	0.0279736139891462	0.000291454377840167	0	0.0742568510495688	0.0809739524770691	0.0059697291063556	0	0.118762880219795	0.226820558957366	0.165177933198448	0.429414880338494	wt/wt	M22	TSeries-05252018-0821-036	OK	262144	241.7	4	2018-05-25	F	run	0.621505185185303
V137	0.00310086307233317	0.00495088398324706	0.00216210925735434	0.00210979040991862	0.00749308048873457	0.00749308048873457	0.00268567882563446	0.00256001768684286	0.0135593220338983	0.0135593220338983	0.000298962862716168	0	0.0132622205950249	0.0132622205950249	0.00021990641017376	0	0.0173048859019017	0.0561151771816416	0.197449335303551	0.0458642156807458	wt/wt	M21	TSeries-05292018-0942-022	OK	262144	62.33	2.5	2018-05-29	F	run	0.930687116920774
V138	0.00213054381959518	0.00548349014625339	0.00380035605522758	0.00367458657892836	0.00550092336029787	0.0089170936095708	0.00384434885513331	0.00400208672601835	0.060235237171204	0.060235237171204	0.00162521705099464	0	0.0106643271234403	0.0106643271234403	0.000489462599229771	0	0.0297430874723655	0.0807954348446019	0.177661384488799	0.0825356038176452	wt/wt	M21	TSeries-05292018-0942-022	OK	262144	62.33	2.5	2018-05-29	F	run	0.560000000000127
V139	0.0133984768748329	0.0240206756897069	0.00761279083039008	0.00553407688493675	0.0333487151712915	0.0440720552872665	0.0143735752440981	0.0126392827634051	0	0	0	0	0.173492071354919	0.18987309498536	0.0354601353212066	0.0279216363887588	0.0854902985392751	0.306989898658089	0	0.338479856705132	wt/wt	M21	TSeries-05292018-0942-024	OK	262144	139.78	2.5	2018-05-29	F	run	0.836888888888886
V140	0.00996274270452543	0.0180702528713515	0.00597799559374808	0.00468536885591245	0.0275840465325243	0.0417464857083513	0.0128243941736993	0.0109259563469576	0	0	0	0	0.103154608144011	0.182726765796438	0.0526702246182428	0.0500064231380056	0.0581411865289618	0.281300287240896	0	0.312111964998103	wt/wt	M21	TSeries-05292018-0942-024	OK	262144	139.78	2.5	2018-05-29	F	run	0.611333333333247
V141	0.0441346039531885	0.0643641302930334	0.0225463920135747	0.0141320028473577	0.0871249918130798	0.120094966301599	0.0272043771788811	0.0146125141566865	NA	NA	NA	NA	0.151218422607089	0.197081105932792	0.0721497086161709	0.0610444698205591	0.319633034385306	0.77352028833935	NA	1.58601845754367	wt/wt	M21	TSeries-05292018-0942-025	OK	262144	140.03	4	2018-05-29	F	run	0.974844444444446
V142	0.0248571567501192	0.0427162056640373	0.0224415797377239	0.0201366849006906	0.0345513451836074	0.0451448820670599	0.0239057361972974	0.0239411195062885	NA	NA	NA	NA	0.211038365586793	0.259027400783782	0.0724035281626942	0.058369626828341	0.268213313049808	0.776449854977428	NA	1.41910247417316	wt/wt	M21	TSeries-05292018-0942-025	OK	262144	140.03	4	2018-05-29	F	run	0.570370370370367
V143	0.0187525988270786	0.0430840822585488	0.0225181070928337	0.020524832301429	0.0326629828401382	0.0751998896820923	0.0328033371609504	0.0289181129180284	NA	NA	NA	NA	0.0944183380211742	0.149760503480986	0.0727166411136532	0.0732050957451301	0.220154842678515	0.824723830915535	NA	1.03494602015117	wt/wt	M21	TSeries-05292018-0942-025	OK	262144	140.03	4	2018-05-29	F	run	0.489481481481336
V144	0.0161565746719064	0.0374623854266634	0.029090462056547	0.029727963769638	0.056776358190683	0.177058506874502	0.146783264338127	0.146483930673923	NA	NA	NA	NA	0.182677332100696	0.182677332100696	0.0195160906209998	0.00253569321855801	0.0993410699480636	0.477053486550018	NA	0.546952140223084	wt/wt	M21	TSeries-05292018-0942-027	OK	262144	169.3	2.5	2018-05-29	F	run	0.554814814814908
V145	0.0070213442764486	0.0143392495448096	0.00525805450497419	0.00481996059887005	0.0159487614043156	0.0174474586509689	0.00339750952053459	0.00247714832168919	NA	NA	NA	NA	0.21300185014881	0.21300185014881	0.00637190712363085	0	0.125963375215527	0.176041924190312	NA	0.15549059888194	wt/wt	M21	TSeries-05292018-0942-028	OK	262144	170	4	2018-05-29	F	run	0.924225185185183
V146	0.011438025138659	0.0244856971097635	0.0139518666066853	0.0135202628478035	0.0117540538960596	0.012475322399503	0.00249194993678209	0.00156953698335651	NA	NA	NA	NA	0.0568885976376152	0.0568885976376152	0.000661571960693102	0	0.123678970448203	0.188377756553377	NA	0.139094328086311	wt/wt	M21	TSeries-05292018-0942-028	OK	262144	170	4	2018-05-29	F	run	0.422592592592702
V147	0.031393053830608	0.0473988425289894	0.0163586933639522	0.0156894799205458	0.00749156198682774	0.00781554854584655	0.00195880596689903	0.00178660767204385	NA	NA	NA	NA	0.0195838276793013	0.0195838276793013	0.0010204203384912	0	0.18187334719414	0.278153311151987	NA	0.365781990526563	wt/wt	M21	TSeries-05292018-0942-028	OK	262144	170	4	2018-05-29	F	run	0.467389522548307
V148	0.0348778716759581	0.0879608824629917	0.0343094853892664	0.025225828620927	0.0296702152593425	0.0391303184791886	0.0108162485231892	0.00634392674576647	NA	NA	NA	NA	0.435461371270555	0.435461371270555	0.0795912535885583	0.010752688172043	0.411449962229581	0.783386823061238	NA	1.87768089911332	wt/wt	M21	TSeries-05292018-0942-028	OK	262144	170	4	2018-05-29	F	run	0.458293235384167
V149	0.0131863921515209	0.0426217205482889	0.0195131822406026	0.0157876483242756	0.0228669445365264	0.0581725123362212	0.0267243535026926	0.0227925351013298	NA	NA	NA	NA	0.143286265482169	0.143286265482169	0.0026221236456342	0	0.396591793704644	1.10124891840002	NA	0.53899052133443	wt/wt	M21	TSeries-05292018-0942-028	OK	262144	170	4	2018-05-29	F	run	0.634518518518622
V150	0.00660178284327468	0.00677128292071353	0.00089752541010614	0.000742149315459871	0.00841893904549813	0.00850033912689821	0.000756771028443747	0.000404445685992103	0.0366475974623692	0.0382572630469592	0.00834964030481718	0.00681024812875863	0.0417659092244401	0.0417659092244401	0.0040382724526416	0	0.0413547477724428	0.078157036985898	0.360320531534653	0.111102346462019	wt/wt	M21	TSeries-05292018-0942-029	OK	262144	220.25	2.5	2018-05-29	F	run	0.429851851851862
V151	0.00475107149508627	0.00843937711359589	0.00102385552398798	0.000572408202617824	0.00724491396232463	0.0081413738143332	0.000947757918606617	0.000539927449366112	0.0365042585811342	0.0420762995461019	0.00377924861110246	0.00119263934409485	0.0843743959823042	0.0843743959823042	0.0053366335834899	0	0.0470119473726899	0.0907398821933575	0.3609865242731	0.229318847547703	wt/wt	M21	TSeries-05292018-0942-029	OK	262144	220.25	2.5	2018-05-29	F	run	0.337037037037037
V152	0.00116278258114601	0.00116278258114601	0.000288332482055283	0.000198940392817415	0.00204548175880678	0.00204548175880678	0.000260592864657046	5.57514194616169e-05	0.00540399497334369	0.00540399497334369	0.000144817457403857	0	0.0433654940021648	0.0433654940021648	0.0040827761112436	0	0.0173996411572066	0.031125288439873	0.0358666337914361	0.0555737910251466	wt/wt	M21	TSeries-05292018-0942-029	OK	262144	220.25	2.5	2018-05-29	F	run	0.93200000000017
V153	0.00126665791429773	0.00167285936636515	0.000455848128320261	0.000455272481540999	0.00384246030203478	0.00384246030203478	0.000315230810552564	4.86259283482518e-05	0.0117348408672856	0.0117348408672856	0.000214608700644767	0	0.0309215402627665	0.0309215402627665	0.00162185945714083	0	0.0143818322417209	0.0264647782980506	0.0430966618341752	0.0658069126885035	wt/wt	M21	TSeries-05292018-0942-029	OK	262144	220.25	2.5	2018-05-29	F	run	0.727999999999764
V154	0.0101379630512245	0.017202782387162	0.00204417363159854	0.00103424673949548	0.0186582537791123	0.0197636253994433	0.00196640346514319	0.000777033534144818	0.18028341784408	0.238886619484792	0.0149606555849435	0	0.16849362144377	0.194899175122718	0.0125938774945513	0	0.128104159105333	0.212171783386168	0.499033741527371	0.407393387096911	wt/wt	M21	TSeries-05292018-0942-030	OK	262144	220.28	4	2018-05-29	F	run	0.931999999999988
V155	0.00722575683823534	0.00887918872884127	0.00143502611136269	0.000778567555157041	0.00994730280550395	0.0116249311577628	0.00261066548136672	0.00148440162640965	0.0304054769383327	0.0304054769383327	0.000612377427674406	0	0.126573942499138	0.126573942499138	0.0130530874861067	0	0.10149365572574	0.162857909459793	0.0629947199536529	0.491506839139417	wt/wt	M21	TSeries-05292018-0942-030	OK	262144	220.28	4	2018-05-29	F	run	0.432888888888207
V156	0.0206236267215644	0.05054982921253	0.0129132611890263	0.00619762167025632	0.020304577718668	0.0327423626263241	0.011882302188537	0.0100693266670241	NA	NA	NA	NA	0.0720385767188765	0.0720385767188765	0.00476907414638126	0	0.0648690699039406	0.257003480053734	NA	0.0959461916047114	wt/wt	M22	TSeries-05292018-0942-031	OK	262144	108.65	2.5	2018-05-29	F	run	0.647555555555597
V157	0.00195967562636734	0.00373398561951338	0.00194165161318952	0.00187648708240776	0.00547297706690355	0.00673363281754062	0.00261891081861894	0.00256135405667969	NA	NA	NA	NA	0.0517321838549933	0.0517321838549933	0.00641661755336577	0	0.0435287989047234	0.103925469756442	NA	0.124028094312227	wt/wt	M22	TSeries-05292018-0942-031	OK	262144	108.65	2.5	2018-05-29	F	run	0
V158	0.00444921646150935	0.00904753158266897	0.00496217074501643	0.00451597133587992	0.0132248248114696	0.0166889870217989	0.00544385682842213	0.00410505174139132	0.0673301234629059	0.0673301234629059	0.00400998344721815	0	0.073104626069788	0.183535845031258	0.0474890101694156	0.00181708055723804	0.0655491689684644	0.16294955825993	0.898394809820959	0.347794426492788	wt/wt	M22	TSeries-05292018-0942-032	OK	262144	117.85	4	2018-05-29	F	run	0.117703703703654
V159	0.00121316588789588	0.00246789032773731	0.0011454310454636	0.00105904199699911	0.0033509432518638	0.00361546420141187	0.000729707754362339	0.000586424815091286	0	0	0	0	0.0161779575328615	0.0161779575328615	0.000473940625227342	0	0.0811865191965051	0.0666642959799873	0	0.0695729675092908	wt/wt	M22	TSeries-05292018-0942-033	OK	262144	168.45	2.5	2018-05-29	F	run	0.251350118591523
V160	0.0046682894137226	0.00717088991678338	0.00323975217624418	0.00342959485575767	0.00436552946947149	0.00586412961403004	0.00180318932040239	0.00136736836074827	0	0	0	0	0.0258724428399519	0.0258724428399519	0.00275690742221438	0	0.0429356477247654	0.101407072579868	0	0.206792453529727	wt/wt	M22	TSeries-05292018-0942-034	OK	262144	168.45	4	2018-05-29	F	run	0.120814814814824
V161	0.016045485716035	0.0647655439962879	0.0472997110757903	0.0446626402855312	0.0409951270336778	0.112188888056325	0.0807816245531563	0.0779955537135767	NA	NA	NA	NA	0.0835187142737534	0.110091401875477	0.0434560813285875	0.0392742148555457	0.230116634234696	0.587433126464361	NA	1.03751860813244	tg/wt	M24	TSeries-05302018-1052-043	OK	262144	73.43	4	2018-05-30	M	run	0.787983425178006
V162	0.0087142103516746	0.0215127444933061	0.013327677299061	0.0136228035750193	0.0452131015381579	0.0801734573285975	0.0328684295937637	0.0261247015848213	0.0969622277497437	0.18346473118392	0.116637877531836	0.106916947833993	0.0953829699607884	0.206287180871755	0.0781508212532301	0.0662704807532089	0.0818005597796953	0.413835462463861	0.598757442067699	0.43833033822907	tg/wt	M24	TSeries-05302018-1052-046	OK	262144	26.5	2.5	2018-05-30	M	run	0.646274891423525
V163	0.0178696778494735	0.0411751627764501	0.0308728655450046	0.0308761338478682	0.0454624833366851	0.0979486930512232	0.0662438236932227	0.0673418038708335	0.195548369133474	0.344056718288013	0.166642093208347	0.156490426225056	0.193708422178058	0.425488190168661	0.197669890539769	0.181760881653568	0.12604944262573	0.614713507353747	0.862767300881671	1.16272968039838	tg/wt	M24	TSeries-05302018-1052-046	OK	262144	26.5	2.5	2018-05-30	M	run	0.932518518518492
V164	0.012767088359739	0.0578634208404801	0.0454006526535558	0.0467689623589267	0.0293878716739472	0.104586394909657	0.0804181525959237	0.0819730974280504	0.167456015108839	0.345098991074872	0.243808358182918	0.240910322737379	0.0295803737552885	0.0340300409786853	0.00257105383168813	0	0.158134129338197	0.501032859722213	1.15960811267366	0.901262838952709	tg/wt	M24	TSeries-05302018-1052-047	OK	262144	36.15	4	2018-05-30	M	run	0.381937777777784
V165	0.0483175761440269	0.215137002213848	0.0853484527652588	0.0689863562673619	0.053701807735619	0.242205207934985	0.132491451918433	0.12254294545623	0.296886302029216	0.577168107200704	0.237849948359184	0.177910031347082	0.166812051902642	0.208857370423935	0.0478076169533908	0.0252714321758036	0.251661464301129	0.791077274454376	1.7511016641478	1.56361416105608	tg/wt	M24	TSeries-05302018-1052-047	OK	262144	36.15	4	2018-05-30	M	run	0.7
V166	0.0187351516103292	0.100983937188208	0.0792807466865742	0.077972480445902	0.064185120867501	0.177661107388213	0.126933518872942	0.117577868084857	0.0861950541263797	0.0861950541263797	0.0140945385620067	0.00598145945306925	0.118181330971904	0.118181330971904	0.0281599296703981	0.0177372807499406	0.179878026835217	0.740048673615188	1.07170901906417	1.91326048945931	tg/wt	M24	TSeries-05302018-1052-047	OK	262144	36.15	4	2018-05-30	M	run	0.924343703704202
V167	0.00271972135045492	0.00411910504046569	0.00141489796722442	0.00122077210923349	0.00809708493804593	0.00843388230633216	0.00191393025227617	0.00158644638977173	0.022817832930363	0.0248590598874402	0.0041081829479781	0.00143776498053386	0.0229004698244906	0.0229004698244906	0.000588939132383185	0	0.0376750301832206	0.120042484008236	0.227694864275208	0.022323286931031	tg/wt	M24	TSeries-05302018-1052-048	OK	262144	148.62	2.5	2018-05-30	M	run	0.945629629629611
V168	0.00181115354994322	0.00235223648118911	0.00101024210408429	0.000796944454395038	0.00223227319356941	0.00340402543750783	0.00123514699017051	0.00116072873493151	0.00495014570648282	0.00495014570648282	0.000351220387534801	0	0.0121527777777778	0.0121527777777778	0.000283162175669631	0	0.0200186579376214	0.029223842714113	0.0925648526343774	0.0285275300144837	tg/wt	M24	TSeries-05302018-1052-048	OK	262144	148.62	2.5	2018-05-30	M	run	0.581777777777898
V169	0.0134192649018759	0.0207188140982059	0.0085155989784665	0.00695614848203411	0.0179246647770431	0.0303496797076385	0.0108372007991678	0.0105563614846593	0.0596356944600127	0.061292732359458	0.018120922101411	0.0145687426764591	0.0382874275320347	0.0382874275320347	0.00139267326037869	0	0.224914986291137	0.542427212365671	1.19371066766267	0.23358984966048	tg/wt	M24	TSeries-05302018-1052-049	OK	262144	148.62	4	2018-05-30	M	run	0.898551111111127
V170	0.0126656752333275	0.0258016634147957	0.00979150172957224	0.00868847225710222	0.0263437041534433	0.033599991975762	0.0106473134732223	0.00883510255122687	0.0607054806023106	0.0718151057665752	0.0197416006288123	0.0178561382653238	0.0500183988948844	0.0500183988948844	0.00101828529362971	0	0.294732090851292	0.716695420574775	1.73729951092166	0.368355374314944	tg/wt	M24	TSeries-05302018-1052-049	OK	262144	148.62	4	2018-05-30	M	run	0.651703703703703
V171	0.064375794147505	0.19512619244767	0.145207908459749	0.140547002805038	0.162694984524758	0.390618712143016	0.25821002929269	0.247056694047663	NA	NA	NA	NA	NA	NA	NA	NA	0.388169713795424	2.0694962051308	NA	NA	tg/wt	M24	TSeries-06012018-0919-050	OK	262144	117.18	2.5	2018-06-01	M	run	0.803703703703697
V172	0.029492779031492	0.135036437822472	0.095860874000732	0.0970142465610041	0.079399206664332	0.273184620069573	0.17192499070385	0.172190570227844	NA	NA	NA	NA	NA	NA	NA	NA	0.391442959133512	2.32285188444121	NA	NA	tg/wt	M24	TSeries-06012018-0919-050	OK	262144	117.18	2.5	2018-06-01	M	run	0.68000000000003
V173	0.00484081162372884	0.00608195941117852	0.00154988468335575	0.00121818005525485	0.0132277273178657	0.01332237051302	0.000968878620982467	1.32765177902832e-06	NA	NA	NA	NA	NA	NA	NA	NA	0.0250481587364965	0.0366828413299874	NA	NA	tg/wt	M24	TSeries-06012018-0919-050	OK	262144	117.18	2.5	2018-06-01	M	run	0.98599703703756
V174	0.042402997894054	0.0749167628789807	0.0495412648108601	0.0483913527445722	0.0499657911724967	0.0897515386352953	0.0587997786624077	0.0580195119250154	NA	NA	NA	NA	NA	NA	NA	NA	1.81555254244745	3.80857474077569	NA	NA	tg/wt	M24	TSeries-06012018-0919-051	OK	262144	120.68	4	2018-06-01	M	run	0.774148148148112
V175	0.045484686463658	0.0704759571214883	0.0255113277126093	0.0248061453116449	0.0551217378726715	0.0834116770977889	0.0288882177826487	0.0276053448498495	NA	NA	NA	NA	NA	NA	NA	NA	1.48039850985023	2.74893273476506	NA	NA	tg/wt	M24	TSeries-06012018-0919-051	OK	262144	120.68	4	2018-06-01	M	run	0.66888888888878
V176	0.000871490398048389	0.000951994833479111	0.000239212161782366	0.000155556746501657	0.00100466857543763	0.00215857588720414	0.000204451719766736	6.13655847363574e-05	NA	NA	NA	NA	NA	NA	NA	NA	0.0180534724107948	0.0301758919011215	NA	NA	tg/wt	M24	TSeries-06012018-0919-051	OK	262144	120.68	4	2018-06-01	M	run	0.803703703703674
V177	0.00771664352014172	0.0118898666299339	0.00499035130967284	0.00478731355689181	0.0117371349183061	0.0175404147404892	0.00688838008313207	0.00658878864918616	NA	NA	NA	NA	0.0822775227491054	0.0822775227491054	0.0141289109079318	0.0100521290489419	0.227213338234005	0.58503758923991	NA	1.03044529255306	tg/wt	M24	TSeries-06012018-0919-052	OK	262144	228.32	2.5	2018-06-01	M	run	0.410986666666544
V178	0.00216281967458422	0.00245722965065213	0.000753625336304437	0.000663194722699668	0.00417637339627099	0.00417637339627099	0.00106063094364973	0.000873551208577541	NA	NA	NA	NA	0.0322596890270505	0.0322596890270505	0.00164884213782809	0	0.0633757521220095	0.123657810699048	NA	0.213945265595965	tg/wt	M24	TSeries-06012018-0919-052	OK	262144	228.32	2.5	2018-06-01	M	run	0.46666666666677
V179	0.000159866150730986	0.000159866150730986	2.70666921298883e-05	1.50699649614881e-05	0.000963209582176526	0.000963209582176526	2.66419441389889e-05	0	NA	NA	NA	NA	0	0	0	0	0.00225365270878504	0.00402365018090955	NA	0	tg/wt	M24	TSeries-06012018-0919-052	OK	262144	228.32	2.5	2018-06-01	M	run	0.903638518518545
V180	0.0146234697690514	0.0210166772062311	0.00745922427117836	0.00704915235015208	0.0156999104319797	0.0181354896991459	0.00488159286088142	0.00443232819963337	NA	NA	NA	NA	0.05513781707581	0.0667821661531572	0.0221677414540649	0.0210401485976892	0.871249851127304	1.16669932133597	NA	3.24833984600334	tg/wt	M24	TSeries-06012018-0919-053	ABNORMAL_LOW	262144	228.32	4	2018-06-01	M	run	0.757469629629711
V181	0.00313176930698601	0.0037257516815942	0.00113458246763015	0.000989619967400581	0.00303360026357755	0.00303360026357755	0.000772169925150947	0.00058761526813898	NA	NA	NA	NA	0.0308951394533981	0.0311821856962465	0.00468655697569698	0.00316780053328432	0.266372340469076	0.269093677945771	NA	1.19218768958572	tg/wt	M24	TSeries-06012018-0919-053	ABNORMAL_LOW	262144	228.32	4	2018-06-01	M	run	0.679685925926085
V182	0.000235818985803092	0.000235818985803092	5.71997070624006e-05	3.82199016695184e-05	0.000536054762169372	0.000536054762169372	3.34171957276952e-05	0	NA	NA	NA	NA	0.00631495184306226	0.00631495184306226	0.000147373409678705	0	0.0208249747890065	0.0181798087365307	NA	0.041147507844646	tg/wt	M24	TSeries-06012018-0919-053	ABNORMAL_LOW	262144	228.32	4	2018-06-01	M	run	0.665134814814683
V183	0.0064156248896836	0.00845422135372286	0.0043740328116801	0.00423205227986307	0.0108725036590906	0.0142577682785216	0.00663988519090229	0.00661373362132826	0.176648562007737	0.176648562007737	0.0221613438186023	0	NA	NA	NA	NA	0.0922891372728092	0.274764595780826	1.19388971773999	NA	tg/wt	M24	TSeries-06012018-0919-054	OK	262144	43.92	2.5	2018-06-01	M	run	0.765143703703711
V184	0.00286998613057971	0.0050099034343747	0.0017373992895555	0.00163652990954323	0.00802468890387188	0.0115970605548098	0.00300444398936622	0.00288884576148494	0.0996846207855736	0.0996846207855736	0.00413842996684053	0	NA	NA	NA	NA	0.0446968173176549	0.137195941964446	0.511716621275363	NA	tg/wt	M24	TSeries-06012018-0919-054	OK	262144	43.92	2.5	2018-06-01	M	run	0.582666666666641
V185	0.00723897389259384	0.00817376463210629	0.00250739074025592	0.00237440888895117	0.0129660370084475	0.0144050573728993	0.00425495045115822	0.00400357073221224	0.170269118567087	0.170269118567087	0.00700915120011362	0	NA	NA	NA	NA	0.0670326114451451	0.175549083196413	0.413976355412734	NA	tg/wt	M24	TSeries-06012018-0919-054	OK	262144	43.92	2.5	2018-06-01	M	run	0.943440625400287
V186	0.0110031198897946	0.018026717954549	0.00982344502389482	0.00987009095350303	0.020162413519446	0.0303598994251438	0.0162600840737195	0.0156494291672476	0.0445800481113902	0.0445800481113902	0.00481960856492471	0.00057512458655913	0.0618234746244382	0.0618234746244382	0.0102168358534756	0.00399535033136684	0.308575228161956	0.618854191253512	0.907299060754181	0.655257495723734	tg/wt	M24	TSeries-06012018-0919-055	OK	262144	43.92	4	2018-06-01	M	run	0.987063703703792
V187	0.00243951722378344	0.00401618322154179	0.0011452989421578	0.000926236726587358	0.00849584578684834	0.00925019614504641	0.0017840981910929	0.0014882090037044	0.0194485789074364	0.0194485789074364	0.000472081911362816	0	0.0184057056048403	0.0184057056048403	0.000792711123934458	0	0.0382757526295285	0.106113899551291	0.08388562193782	0.116986088341268	tg/wt	M24	TSeries-06012018-0919-056	OK	262144	123.05	2.5	2018-06-01	M	run	0.870814814814946
V188	0.00119747139007443	0.0016037866527039	0.00043520015330715	0.000381343540355498	0.00523475125800099	0.00523475125800099	0.000514281288075207	0.000281282996398677	0.0157629420395904	0.0157629420395904	0.000817798583497877	0	0.0141245366572412	0.0141245366572412	0.000392912440187549	0	0.0237260791271788	0.0559672219648287	0.063099535166391	0.0567394103952542	tg/wt	M24	TSeries-06012018-0919-056	OK	262144	123.05	2.5	2018-06-01	M	run	0.802370370370532
V189	0.00215548915965508	0.00295734536144295	0.000961121843930631	0.000848227014936477	0.00249041919900237	0.00255342798859889	0.00029673289500532	4.05145024327126e-05	0.011200621547866	0.011200621547866	0.000165931922705661	0	0.00697333548354942	0.00697333548354942	0.000237469107169509	0	0.0187843624137478	0.0427843096809054	0.0542997587435584	0.0211853206401495	tg/wt	M24	TSeries-06012018-0919-057	OK	262144	123.05	4	2018-06-01	M	run	0.58158222222222
V190	0.00606088955488532	0.00939876613831369	0.0036772371823717	0.00347687134863404	0.00847709325037654	0.0158205672667353	0.00452834445484718	0.00385522880618542	0.0709113843819792	0.0709113843819792	0.0080155712083342	0.00349777691879177	0.0267005965224315	0.0322797068830127	0.00440582994725575	0.00244579986298412	0.136236714151721	0.262867770714062	1.19708359920869	0.624771330663372	tg/wt	M24	TSeries-06012018-0919-057	OK	262144	123.05	4	2018-06-01	M	run	0.823111111111138
V191	0.00271821477070712	0.00358492930801542	0.00113965572213735	0.00114592714725293	0.00253433724406767	0.00283636949480708	0.000565275415334649	0.0003862860202335	0.0352984086471212	0.0352984086471212	0.00475495384067397	0.000649290924568613	0.0107742636015297	0.0107742636015297	0.000702937501938268	0	0.0774084443024407	0.0947256318800787	0.822238234661645	0.146651580439183	tg/wt	M24	TSeries-06012018-0919-057	OK	262144	123.05	4	2018-06-01	M	run	0.438148148148178
V192	0.00540590614918124	0.00759271407142896	0.00286237604318142	0.00277130807628339	0.00845685866001073	0.0119730544197217	0.00413365645765441	0.00358022144433132	0.0863857020499388	0.0884693294887142	0.0164893942387309	0.0111898035069895	0.0186546008887444	0.0186546008887444	0.00299620610336617	0.00134860978433707	0.208191224980159	0.29468828633346	2.07105297849377	0.656141053450522	tg/wt	M24	TSeries-06012018-0919-057	OK	262144	123.05	4	2018-06-01	M	run	0.967259259259373
V193	0.00348090268527516	0.0119230706525343	0.00545205281962493	0.00502534186392883	0.00584671659711121	0.0101442354201625	0.00436546594281269	0.00409294223354899	0.112301844219364	0.175577094364158	0.0841692599776475	0.0870050578429451	0.0506983267091125	0.0593709805467105	0.0149880400311352	0.0121461492288006	0.318114552744142	0.507072883185884	2.37190350371172	1.05196074902808	tg/wt	M24	TSeries-06012018-0919-057	OK	262144	123.05	4	2018-06-01	M	run	0
V194	0.0262004543986394	0.0738321231683505	0.042088932441815	0.0355836496819984	0.0471685681611887	0.070206554291349	0.0401846033373694	0.0396423483046753	0.214095190209559	0.251140205843241	0.0656196595867988	0.0494887668579404	0.118953597441823	0.233194649984904	0.0964278198632477	0.0925390580079773	0.257220986251633	0.774772727521642	1.36707822234393	0.809197725109719	tg/wt	M24	TSeries-06082018-0724-011	ABNORMAL_HIGH	262144	330.9	4	2018-06-08	M	run	0.232679852478373
V195	0.00303990623802505	0.00356661777382354	0.00111635498343557	0.000934387551866446	0.00584229079300959	0.00584229079300959	0.000916581979593872	0.000471792482976778	0.0170438132943316	0.0170438132943316	0.000693569067085607	0	0.577214976191739	0.577214976191739	0.111151459868796	0	0.0473443574058448	0.132395267091805	0.111934696839686	0.407622331323608	tg/wt	M24	TSeries-06082018-0724-014	OK	262144	92.68	4	2018-06-08	M	run	0.822779259259307
V196	0.00621457882687289	0.0117782911313278	0.00433438098290155	0.00397607690813955	0.0264856882537279	0.0295290273244729	0.00767925764709889	0.00494960627070752	0.0369542847142	0.0369542847142	0.00544174873755652	0.00240038406144983	0.476677945893296	0.947318268456991	0.286378099312459	0.146853146853147	0.200727207378802	0.609194815365874	1.02752761622226	1.27922367203019	tg/wt	M24	TSeries-06082018-0724-014	OK	262144	92.68	4	2018-06-08	M	run	0.352074074074245
V197	0.00605505611021357	0.00945150996925676	0.00359202505046272	0.0035316837157959	0.0344711023550521	0.0344711023550521	0.00965354622387013	0.00813166085298636	0.021733128199767	0.021733128199767	0.00193511091507173	0	0.369728180266578	0.369728180266578	0.0473237743088567	0.000300433264635289	0.137580494700637	0.411748406004743	0.400669021805012	1.37753700047863	tg/wt	M24	TSeries-06082018-0724-014	OK	262144	92.68	4	2018-06-08	M	run	0.562074074074086
V198	0.00663256160772428	0.00963393766667655	0.00480636176309933	0.00417527452975415	0.0195414132894225	0.0207643334272135	0.00501057236232816	0.00301535874945676	0.0795345410451026	0.0802815517343903	0.017121284162511	0.00927298216340513	0.192292889799757	0.192292889799757	0.0181749758274454	0	0.226312423037103	0.428577840699375	0.787362889361187	1.18098324058188	tg/wt	M24	TSeries-06082018-0724-014	OK	262144	92.68	4	2018-06-08	M	run	0.489481481481479
V199	0.00855992653961025	0.0170598475268561	0.00204926952627416	0.000650539334315259	0.0058182238095555	0.00949789038870956	0.00108130595749847	0.000105511975293025	0.00486863996549725	0.00486863996549725	0.000508169327714108	0	0.0152501096794334	0.0152501096794334	0.000256993059993662	0	0.0109906884031665	0.0163385339579764	0.0315366969869721	0.105349950367895	wt/wt	M10	TSeries-08152018-0812-005	OK	262144	11.7	2.5	2018-08-15	M	run	0.220988765004914
V200	0.0139694701125198	0.0304821612173468	0.0111275960515297	0.0105433249697478	0.0211081085435692	0.0217452263777828	0.00546537764223141	0.00329450861701967	0.09334943657852	0.208979721604599	0.0912020080832547	0.096092973335534	0.17156409233676	0.17156409233676	0.04051294178869	0.0263875137370572	0.186435409731123	0.262636008729759	0.61313171140456	0.958366341053674	wt/wt	M10	TSeries-08152018-0812-005	OK	262144	11.7	2.5	2018-08-15	M	run	0.609356230509569
V201	0.0378487316403094	0.0893586081178994	0.0332475458417769	0.0284510261423132	0.0416885461859632	0.0880886633035866	0.0268223700567451	0.022705764006402	0.154458796463687	0.316460674818474	0.160383725227551	0.152916802690363	0.305098957748079	0.310975651595469	0.050239639292002	0.0331659785914892	0.379222293311323	0.953493021542673	0.846535887414128	1.71033484149067	wt/wt	M10	TSeries-08152018-0812-005	OK	262144	11.7	2.5	2018-08-15	M	run	0.971625682429671
V202	0.0426910118752583	0.0642466349969483	0.035207501338731	0.0338566198851168	0.0625436496767804	0.0801318600428694	0.0357484184051827	0.0337500463088932	NA	NA	NA	NA	0.185413578248133	0.206802206018077	0.0496570018824356	0.0417099699245597	0.348464750691535	0.837829133376395	NA	8.04993013789962	wt/wt	M10	TSeries-08152018-0812-006	OK	262144	5.58	4	2018-08-15	M	run	0.894260640494389
V203	0.0117870733125597	0.0179285165587193	0.00784511458568561	0.00729010122466377	0.0268037254515882	0.0345397096510762	0.0131793650499964	0.0119226000944764	NA	NA	NA	NA	0.0429254692107237	0.0429254692107237	0.000811166859623275	0	0.277334605512965	0.759263199751018	NA	0.139440971840055	wt/wt	M10	TSeries-08152018-0812-006	OK	262144	5.58	4	2018-08-15	M	run	0.472642886639055
V204	0.0229802283020178	0.0389144937245755	0.0181199196019321	0.0171819010086049	0.0553628733579566	0.0781656065632383	0.0333176731304407	0.0315741814876024	NA	NA	NA	NA	0.134407897845065	0.134407897845065	0.00895565721692111	0	0.438576561886839	1.28861565128411	NA	1.33715379609649	wt/wt	M10	TSeries-08152018-0812-006	OK	262144	5.58	4	2018-08-15	M	run	0.568980164324288
V205	0.00534843107220665	0.0201844962405669	0.00756543363031576	0.00671188950696992	0.0116675753080241	0.0348795634694562	0.0107011342374509	0.00866939132879608	NA	NA	NA	NA	0.114902239472506	0.135074120210803	0.0168358257355031	0.000411695362043265	0.236625591619244	0.735519963046891	NA	0.746722249768151	wt/wt	M10	TSeries-08152018-0812-006	OK	262144	5.58	4	2018-08-15	M	run	0.568133339029155
V206	0.00580274067683675	0.00748484209616403	0.0030951101244922	0.00267438484674952	0.0127453944884816	0.0216380947094488	0.00608104340332875	0.00406064786344859	NA	NA	NA	NA	0.00961405915625714	0.00961405915625714	0.000475037788385499	0	0.026691303950324	0.106475324488437	NA	0.0707157850585641	wt/wt	M10	TSeries-08152018-0812-007	OK	262144	136.18	2.5	2018-08-15	M	run	0.570554191407834
V207	0.00413754785858238	0.00820549159230404	0.00244205357096182	0.00186289028409799	0.00946063060428162	0.0114605895934572	0.00271019249615615	0.00182764841254637	NA	NA	NA	NA	0.0226025850736683	0.0226025850736683	0.00105563662064367	0	0.0372330715683362	0.118036748675225	NA	0.129654808234527	wt/wt	M10	TSeries-08152018-0812-007	OK	262144	136.18	2.5	2018-08-15	M	run	0.733114074073931
V208	0.0244424329251906	0.0288382121042863	0.00535356178948638	0.00379368851940549	0.0285553612576933	0.0372255300344108	0.00617747419783032	0.00402053827168417	NA	NA	NA	NA	0.0555347153837862	0.0555347153837862	0.00359611769070003	0.000693554625186221	0.133796716766556	0.321624507669557	NA	0.375887285597656	wt/wt	M10	TSeries-08152018-0812-007	OK	262144	136.18	2.5	2018-08-15	M	run	0.461452034117863
V209	0.00671838271529209	0.011489090665257	0.00357358486691935	0.00291188103054725	0.00964590468794448	0.0112231595495626	0.00213305707389351	0.00168405980740098	NA	NA	NA	NA	0.0472314984745479	0.0475787206967701	0.00303841597356432	0	0.120499561101482	0.186463947329892	NA	0.375924262495012	wt/wt	M10	TSeries-08152018-0812-008	OK	262144	136.18	4	2018-08-15	M	run	0.619058338246006
V210	0.00976550266506904	0.01538143811036	0.00762923632772326	0.00693956780331463	0.0146716689173991	0.0174518416699526	0.00565761211857439	0.00486417004414819	NA	NA	NA	NA	0.060754412202872	0.0652536930640927	0.0172404525855568	0.0150307598708155	0.270419501874018	0.534837723927635	NA	1.11347133729784	wt/wt	M10	TSeries-08152018-0812-008	OK	262144	136.18	4	2018-08-15	M	run	0.168723653295763
V211	0.0241180630634838	0.0380764556779289	0.022961129188321	0.0223194909100105	0.0213380573717919	0.0276802578838185	0.0111336587762028	0.00976522163476563	0.10950788380588	0.211290697769589	0.150681493120929	0.148429774093872	0.0955059256214308	0.27304071369993	0.106905922423647	0.0879599830636846	0.204106017286727	0.524386218240806	1.00932463852185	1.05672988568186	wt/wt	M10	TSeries-08152018-0812-009	OK	262144	61.28	2.5	2018-08-15	M	run	0.1230820624546
V212	0.0449115844197387	0.063265856024302	0.0256020139506632	0.023691861946737	0.0461317929022368	0.0581944521442184	0.0187382576937009	0.0145311477395232	0.113053563578082	0.21120495958687	0.127309753015493	0.125296559561005	0.0878785235671863	0.112656495718557	0.0573079570099837	0.0545190032820568	0.187396273173772	0.544750518810163	0.805568306504541	1.01024689069712	wt/wt	M10	TSeries-08152018-0812-009	OK	262144	61.28	2.5	2018-08-15	M	run	0.282663363094239
V213	0.015473629478131	0.0412796243070475	0.025459214914565	0.0255577882600882	0.0161060815162646	0.0353063242989844	0.0161354055747435	0.0155646686594639	0.062736949052919	0.167541924052681	0.111102061557634	0.110159977105854	0.0727761286312585	0.121727628033861	0.0787413565395441	0.0783098990515198	0.234089083356704	0.599132382327822	1.10064598064162	0.886566215910831	wt/wt	M10	TSeries-08152018-0812-009	OK	262144	61.28	2.5	2018-08-15	M	run	0.282913924274278
V214	0.0532041681811279	0.0958572567864218	0.0505158064435421	0.0493707076063414	0.058985432210721	0.113140875013042	0.0627684998782578	0.0613480115234829	0.10666559840211	0.143871917255329	0.0555904811200802	0.0530288546705604	0.121002558279747	0.153815079157502	0.0319615116774312	0.0285266797244187	0.126293506209638	0.393388592106784	0.358236335079601	0.345891630573778	wt/wt	M10	TSeries-08152018-0812-009	OK	262144	61.28	2.5	2018-08-15	M	run	0.35159493693808
V215	0.0314331486287647	0.0577020545690611	0.0413406544421378	0.0416279287667276	0.0193793369556268	0.029383042746583	0.0138782965664468	0.0127890387377739	NA	NA	NA	NA	0.0274531675358426	0.100482196651195	0.0715717567275988	0.0706203265035965	0.829038128424899	1.04800187552331	NA	1.02523729619146	wt/wt	M10	TSeries-08152018-0812-010	OK	262144	61.28	4	2018-08-15	M	run	0.488073455508406
V216	0.0787985504615352	0.118800530273426	0.0477238300425116	0.0458075662790663	0.0857996798188564	0.118641536784229	0.0333565521339943	0.0305542566693467	NA	NA	NA	NA	0.0960833519492227	0.174642199228168	0.0990292876412492	0.0965409421450428	1.10079707762781	1.96478345254363	NA	1.72949615425842	wt/wt	M10	TSeries-08152018-0812-010	OK	262144	61.28	4	2018-08-15	M	run	0.541935779685884
V217	0.160369168921849	0.266292038088554	0.105953509258337	0.093520573319402	0.206005193502683	0.264781118019482	0.0897695321271289	0.0754845583533688	NA	NA	NA	NA	0.186785577319622	0.327696244939183	0.158257236968409	0.150638422462178	1.22340919153233	3.0132419999276	NA	2.82561579136664	wt/wt	M10	TSeries-08152018-0812-010	OK	262144	61.28	4	2018-08-15	M	run	0.227466957153233
V218	0.0121149336957507	0.0160570688563922	0.00651128363029003	0.00580914370075646	0.0193978375931499	0.0199405947997595	0.00563766482317392	0.00458255028640939	NA	NA	NA	NA	0.0352037528442163	0.0438699993473518	0.0140520196543734	0.0118934590246866	0.243767205187206	0.433358729721441	NA	0.496012251287492	wt/wt	M10	TSeries-08152018-0812-010	OK	262144	61.28	4	2018-08-15	M	run	0.860932368021894
V219	0.0164010345589375	0.0281268961834564	0.0159414680353989	0.0158122647999247	0.0253646323310892	0.0392898252036468	0.0217374488840033	0.0220256210736459	0.262446985081056	0.639972814412823	0.464900347341535	0.465006342631686	0.0421675681447605	0.0457875320263735	0.0158881541744683	0.0146991156002169	0.150323522601675	0.365200286685237	0.819043228783643	0.715698307209966	wt/wt	M10	TSeries-08152018-0812-011	OK	262144	144.95	2.5	2018-08-15	M	run	0.238706309539069
V220	0.0406568163608663	0.0638919114711212	0.0371637048941694	0.0380825863803924	0.0516287512390718	0.0852365713368066	0.0450440361576196	0.0464725699249022	0.426765490021899	0.746566065210367	0.646153127399141	0.670795259063536	0.114329417645815	0.149344172907119	0.0603151540664152	0.0571813961820596	0.224760762755982	0.785932075704742	0.189549328103885	0.87268801521548	wt/wt	M10	TSeries-08152018-0812-011	OK	262144	144.95	2.5	2018-08-15	M	run	0
V221	0.00398550823211383	0.00456126210942084	0.000408910039554432	0.000258465315080176	0.00884568434144354	0.00884568434144354	0.000445419056958532	0	0.00936787068298642	0.00936787068298642	0.000159757088728317	0	0.038891855221106	0.038891855221106	0.000645487552031244	0	0.0307844488577217	0.0524368112976668	0.0426911674945307	0.0214769655735113	wt/wt	M10	TSeries-08152018-0812-013	OK	262144	144.95	4	2018-08-15	M	run	0.908779329887359
V222	0.00403654785986057	0.00564697187017149	0.00213591314408477	0.00197270675781383	0.00929157373055199	0.0122496544397818	0.00384759189174934	0.00388382802733697	0.0148127631674947	0.0148127631674947	0.00114040003602057	0	0.0897732905502618	0.110596128540417	0.00824553844494398	0	0.113628041350422	0.205418434150183	0.284415772648673	0.301862522980331	wt/wt	M10	TSeries-08152018-0812-013	OK	262144	144.95	4	2018-08-15	M	run	0.962511304199418
V223	0.00738742889820587	0.0089599067035374	0.00272099872004446	0.00236112070858227	0.0222455368215237	0.0222455368215237	0.00409811099759375	0.00298267085615009	0.0768806921091618	0.0810310397937969	0.0219160296870748	0.0158579288980755	0.130791440840559	0.130791440840559	0.0398395625863344	0.036144473495819	0.0504229681240138	0.186095014900432	0.665489308315425	1.14270599836453	wt/wt	M10	TSeries-08222018-0636-025	OK	262144	93.7	2.5	2018-08-22	M	run	0.826096317370979
V224	0.0194254644851122	0.0219572980890344	0.00471442193396235	0.00378260294540113	0.0380388336097674	0.0441545175987391	0.0085520356184813	0.00523765517433226	0.0712728893335956	0.0773256346859519	0.0128384625307774	0.0084002956605365	0.0873138460699921	0.103856216690408	0.0467862803032158	0.0449847627070743	0.0888194027650925	0.238081167179618	0.418915041313053	0.2015380443438	wt/wt	M10	TSeries-08222018-0636-025	OK	262144	93.7	2.5	2018-08-22	M	run	0.456142222222177
V225	0.0190174608703275	0.0217306911222734	0.00748852963104952	0.0071488364004927	0.0164002494612075	0.019621138580852	0.0088998359313818	0.00824073423079497	NA	NA	NA	NA	0.0701180770876219	0.0701180770876219	0.00858576389662651	0.00589204035106597	0.296715897212807	0.388219959375393	NA	1.50390363120818	wt/wt	M10	TSeries-08222018-0636-026	OK	262144	93.7	4	2018-08-22	M	run	0.742261327409544
V226	0.0463435552191857	0.0580297846893626	0.0133616058841498	0.0108199016347091	0.0452675536680409	0.0514273899707584	0.0109243944575496	0.00944229282941101	NA	NA	NA	NA	0.200624415791292	0.215373851889326	0.0305422436084954	0.0194303063359861	0.382152834671666	0.667442026416706	NA	2.38816841146022	wt/wt	M10	TSeries-08222018-0636-026	OK	262144	93.7	4	2018-08-22	M	run	0.886523922856231
V227	0.0204089014131846	0.0294299031447407	0.0164583583927289	0.0159500034510914	0.0133325867487565	0.0220049053671839	0.0106769493547013	0.0101720265761991	NA	NA	NA	NA	0.04071206736156	0.0478421537552993	0.0174756401810021	0.0169079105426303	0.210677450112782	0.451588970209136	NA	0.311866904211009	wt/wt	M10	TSeries-08222018-0636-026	OK	262144	93.7	4	2018-08-22	M	run	0.21948367417422
V228	0.0102581192540051	0.0159215313525307	0.00743809639900389	0.00707014339750591	0.0111884438841735	0.0184820128796019	0.00789962425618266	0.00660650259267492	0.356371558789587	0.356371558789587	0.0469924209040729	0.00886695749292992	0.0334645669291339	0.0334645669291339	0.00647594692631969	0.00298907587192266	0.155046251844678	0.275508782279118	1.19733942394772	0.663085856033437	wt/wt	M10	TSeries-08222018-0636-028	OK	262144	162.57	4	2018-08-22	M	run	0.656218178193655
V229	0.00966792646084383	0.0128858218041643	0.00445460932036793	0.00376855701831413	0.0089382923146312	0.00899292778568427	0.00227983663200711	0.00194469308834284	0.371999545287717	0.371999545287717	0.079561547435812	0.0586645539166284	0.037556175628109	0.037556175628109	0.00586767253653234	0.000340360142522218	0.129651461956504	0.221399471958416	1.67230253345063	0.239161093760297	wt/wt	M10	TSeries-08222018-0636-028	OK	262144	162.57	4	2018-08-22	M	run	0.775256468310049
V230	0.0656115069971063	0.16277785003076	0.117027473417191	0.115307206322559	0.0611135700006695	0.103819251274609	0.0589431480655495	0.054103656009463	0.106570344484607	0.305832621938316	0.237566421383922	0.24363949978439	NA	NA	NA	NA	0.125074082262047	0.602909625927881	0.0994268972947073	NA	wt/wt	M10	TSeries-08222018-0636-029	OK	262144	91.12	2.5	2018-08-22	M	run	0.4419283147507
V231	0.0459941962302917	0.116664511569261	0.0701420705462868	0.0693604703988965	0.0499181704750256	0.105115907274181	0.0489844988592809	0.0479680312697786	0.134011589388945	0.349423653009137	0.252591752022687	0.247488374451855	NA	NA	NA	NA	0.158181051955031	0.431094775298351	0.122867643526622	NA	wt/wt	M10	TSeries-08222018-0636-029	OK	262144	91.12	2.5	2018-08-22	M	run	0.857746143221252
V232	0.0488396208957705	0.0707468830662477	0.0300991860926247	0.028244153994847	0.0605556790416842	0.0700006184479008	0.0210052396648829	0.0174279751659095	0.144247641794821	0.253242473291683	0.142664886360576	0.139641339158505	0.108639977986214	0.14195071276275	0.0718777143809526	0.0654288949481077	0.215126584191977	0.609508100224081	0.234102852946991	1.31368894098191	wt/wt	M10	TSeries-08222018-0636-030	OK	262144	90.93	4	2018-08-22	M	run	0.22807658023268
V233	0.0468332348349562	0.0624386232775297	0.0308522974120288	0.0299974505943423	0.0563633728448217	0.0781071695869203	0.0332998705044793	0.033190715427165	0.142815299298282	0.153857529062049	0.0628183477875121	0.0600016338680414	0.0874379034511943	0.136354458967779	0.0606749578694017	0.0557688155434552	0.364886135436311	0.783173769644707	1.42009241085155	1.73156222645855	wt/wt	M10	TSeries-08222018-0636-030	OK	262144	90.93	4	2018-08-22	M	run	0.32283369644147
V234	0.0593932727629624	0.0928723220703779	0.0351411134390489	0.0326919310044788	0.0645310554057534	0.113629644624072	0.0488222209745811	0.0489838326180435	0.217174515951019	0.229149648401149	0.0360698487921876	0.022888784203989	0.106635214007139	0.172434899749751	0.0436559583421987	0.0389632782756244	0.399067507543429	0.849211918224283	2.44700825753883	1.23343518121799	wt/wt	M10	TSeries-08222018-0636-030	OK	262144	90.93	4	2018-08-22	M	run	0.276177196804575
V235	0.0890674656733555	0.131216106927589	0.0516070053860801	0.0401698389452271	0.102828112639952	0.169872318700588	0.0756702691851712	0.0661835730758293	0.343726435720869	0.402471727478538	0.109764461591347	0.0703304471010682	0.108246860819939	0.141294947947788	0.0679268915062328	0.0757336493234477	0.425802686515018	1.10818632664963	1.77826270609437	1.18567898682706	wt/wt	M10	TSeries-08222018-0636-030	OK	262144	90.93	4	2018-08-22	M	run	0.218263801671577
V236	0.0659493818266836	0.106992488277967	0.0390096392995429	0.0381245636653245	0.0900676525154926	0.142173261701138	0.0570271812889505	0.0559323087856511	0.215667337896505	0.269868875752584	0.087740575914652	0.0795358491274769	0.0593951802893426	0.091439952050212	0.0356062789097393	0.0311652774788544	0.389841850398152	1.03992970107831	1.94174368719709	0.792322385351341	wt/wt	M10	TSeries-08222018-0636-030	OK	262144	90.93	4	2018-08-22	M	run	0.854077742179531
V237	0.0419978363813864	0.0479451652749914	0.00938361794912833	0.00748512395743624	0.0536569049206518	0.0651766243929053	0.0142636216069213	0.0123731173654592	0.0721660794795814	0.075344580003466	0.0113052611437172	0.0078417587286992	0.193562437174222	0.263431147195211	0.0987782187014644	0.126065271587997	0.0764953694965204	0.27643003221217	0.337543588418969	0.0739850794680986	wt/wt	M10	TSeries-08222018-0636-031	OK	262144	154.12	2.5	2018-08-22	M	run	0.855243789425758
V238	0.0385728850281517	0.0558875583161563	0.0164671466476071	0.0137295069197223	0.0557716789071445	0.077943068772667	0.0227583236158246	0.0186568989775439	0.0708588459209083	0.0812046631334066	0.0182662917873337	0.014600057145804	0.138496623729575	0.352106842708381	0.212374112159249	0.205797027300234	0.148729950115598	0.485748004399564	0.576371540096544	0.275939760019924	wt/wt	M10	TSeries-08222018-0636-031	OK	262144	154.12	2.5	2018-08-22	M	run	0.964969182792884
V239	0.0699878100805131	0.0979946254885281	0.0240996043750141	0.0127843734916708	0.102673185351179	0.166752146117801	0.039361628646143	0.0174963679115568	0.261709337883583	0.295395603869574	0.0744638385856135	0.0609054657601176	0.332704909761902	0.332704909761902	0.022386012112175	0	0.0892584025977994	0.342105543444259	0.648273962541738	0.277627356357278	wt/wt	M10	TSeries-08222018-0636-031	OK	262144	154.12	2.5	2018-08-22	M	run	0.964016102068984
V240	0.0281680841417044	0.0408022246581725	0.0136680404709478	0.0107055717582915	0.0261875190290944	0.0326255882653276	0.0143035484061668	0.0122331497857153	0.142800239537589	0.158670973990274	0.05096796780937	0.0389592420695279	0.0294239001520056	0.0294239001520056	0.00123643485064868	0	0.0789704732542437	0.268423184451854	0.617087776233296	0.134618359298859	wt/wt	M10	TSeries-08222018-0636-031	OK	262144	154.12	2.5	2018-08-22	M	run	0.20899346405234
V241	0.0804797530328522	0.107521924173858	0.0256247011344613	0.0178141196489291	0.117055779045132	0.137964618730977	0.0284286230850556	0.0162913784562478	0.365287981858736	0.387418180169399	0.111741634178842	0.0956439487484296	0.118239840443866	0.143943035174667	0.0380440361609908	0.0260274739316863	0.33898879294997	1.00008545425875	0.945158069349581	1.25236942075684	wt/wt	M10	TSeries-08222018-0636-032	OK	262144	169.53	4	2018-08-22	M	run	0.137388269469061
V242	0.0467795409359414	0.0587832677178926	0.0113237657308041	0.00844158442555152	0.0979889077974695	0.120171369790443	0.0182950382694368	0.0123255092740029	0.489394452946349	0.489394452946349	0.0511680822155602	0.0161056681363101	0.15540840712683	0.155461579979694	0.0148470649837875	0.00649582753953148	0.204989473090787	0.558821551256879	1.72432865478525	0.782366214051687	wt/wt	M10	TSeries-08222018-0636-032	OK	262144	169.53	4	2018-08-22	M	run	0.563526763210715
V243	0.0430129584631157	0.0957940025843208	0.0265370400127601	0.0211213070019239	0.0456536513522807	0.10335336766129	0.0243187741141997	0.0190999836433729	0.17349216087908	0.385891167476606	0.14828896875742	0.129066624195101	0.21612482639516	0.419850810000979	0.191236565741125	0.171282306957911	0.114625806638812	0.466664611720279	0.732209031480526	1.54645583985714	wt/wt	M10	TSeries-08222018-0636-033	OK	262144	-55.33	2.5	2018-08-22	M	run	0.35465091773821
V244	0.102587628207286	0.122919783911429	0.0248876008268874	0.0191717578854251	0.0947751019102678	0.105439712537859	0.0199955489887612	0.0158305362650656	0.279672414378328	0.363649159971515	0.125929864614177	0.115271386300091	0.405782882156163	0.565987652965898	0.19101791163434	0.16316879065176	0.109019135164286	0.418839531813754	0.673185218286327	1.11463016817938	wt/wt	M10	TSeries-08222018-0636-033	OK	262144	-55.33	2.5	2018-08-22	M	run	0.452798422259336
V245	0.167082018477999	0.202762148162262	0.0476135671819013	0.0388386713258967	0.204449584834176	0.236125915027792	0.049574200440063	0.0376375616848948	0.442766257134837	0.690714981534765	0.261522781922465	0.259312929400532	0.160714341681494	0.336915736801967	0.100508693266719	0.0817301677847217	0.216559392148805	0.966217486097456	0.89133880445408	1.33286153312316	wt/wt	M10	TSeries-08222018-0636-033	OK	262144	-55.33	2.5	2018-08-22	M	run	0.391635382402712
V246	0.0287568589785981	0.0378615730075866	0.0131808625439787	0.0111117183441143	0.0349883027701059	0.0499574208337542	0.0160888697866445	0.0139236748572236	0.165793280780053	0.208124648387853	0.0552743514345672	0.0469644655914252	0.0871214988642556	0.10684709625617	0.0107359881182833	0.00273224043715847	0.114105213916067	0.334644320049099	0.816097320223189	0.527939634290638	wt/wt	M10	TSeries-08222018-0636-033	OK	262144	-55.33	2.5	2018-08-22	M	run	0.876012777991394
V247	0.167944575817326	0.250281218449542	0.0168679052438695	0.0100707869364537	0.198041308569295	0.288010166323412	0.017011680150333	0.00911935493526084	0.264045877987694	0.387352397886874	0.0497067352906388	0.0351148564947627	0.543573744461972	0.593898385727028	0.0290971059406863	0	0.218855732426546	0.495165675058764	1.04027275139108	0.475385712209026	wt/wt	M10	TSeries-08222018-0636-034	OK	262144	-63.2	4	2018-08-22	M	run	0.735742413601558
V248	0.0267300173944477	0.0307642685642278	0.00924140255908281	0.0072355082800405	0.0284778042158638	0.0300445431571443	0.00716900711484677	0.0052478257202329	0.11993017664621	0.130188649944007	0.0478521694663443	0.0422777810705003	0.104088292546366	0.104088292546366	0.00750531179973088	0	0.232590481350165	0.533231294529811	0.824785416492045	0.459485344253339	wt/wt	M10	TSeries-08222018-0636-034	OK	262144	-63.2	4	2018-08-22	M	run	0.35745243282499
V249	0.017097685321778	0.0214682818010136	0.00780379582992543	0.00695913960773676	0.0233873329984891	0.0238122613795261	0.00591195884153049	0.00444490835241548	0.0542399234623849	0.056537203860499	0.0144185457189868	0.0107145652282245	0.0454959053685168	0.0454959053685168	0.00473499575849543	0	0.153208211446813	0.349335271267241	0.705496457443957	0.279416763397237	wt/wt	M10	TSeries-08222018-0636-034	OK	262144	-63.2	4	2018-08-22	M	run	0.693598758312446
V250	0.0109602255633396	0.0120877274476727	0.00204984294596354	0.00131332884391023	0.019216132408378	0.0211746096938485	0.00233414037852293	0.00132330781908372	0.0913523437224448	0.0993460153805928	0.0131022360226862	0.00926894754726851	0.0620867237369604	0.0687283940442469	0.00944869032569739	0.00193008846956037	0.0558395622516581	0.15179053650626	0.372169727007811	0.362513889696088	wt/wt	M10	TSeries-08222018-0636-035	OK	262144	-2.2	2.5	2018-08-22	M	run	0.217851538582034
V251	0.0202318382989138	0.0256838759747498	0.00314939208756563	0.00188706691071283	0.0412369030978512	0.0523309129926734	0.00518335214235938	0.00310736704142452	0.123257597813476	0.123257597813476	0.0100244279661586	0.00362195058965488	0.134581367364001	0.206425716534934	0.020798328220541	0.00731727125155497	0.0442824786158874	0.150889160108848	0.217108365278299	0.373000706755758	wt/wt	M10	TSeries-08222018-0636-035	OK	262144	-2.2	2.5	2018-08-22	M	run	0.60567674199377
V252	0.00998891036151293	0.0102398057476276	0.00197236930055387	0.00152198655535128	0.0191537931164646	0.0199250972753689	0.00328074890172939	0.00234895613079218	0.0985316069290573	0.0985316069290573	0.00501293627911462	0.00025559155652675	0.0408280680147271	0.0408280680147271	0.00106531823811367	0	0.122452322881822	0.304258671633499	0.599745849623595	0.312222102246903	wt/wt	M10	TSeries-08222018-0636-038	OK	262144	18.6	4	2018-08-22	M	run	0.238257764107833
V253	0.0173682537942684	0.0193628396223236	0.00281607109494041	0.00216648808536151	0.0355462349502695	0.0431932479116072	0.00802558765177422	0.00693435996062426	0.104295233978665	0.104295233978665	0.00273727824661044	0	0.112231523032285	0.123005192101163	0.0107750914075271	0	0.119115386050237	0.347605117199558	0.419356262102493	0.54348784057959	wt/wt	M10	TSeries-08222018-0636-038	OK	262144	18.6	4	2018-08-22	M	run	0.204289318922984
V254	0.0168728773041699	0.0187613222890282	0.00351822434728402	0.00263731530312524	0.0380571715431928	0.0394912961610741	0.00607675898569412	0.0039249726384119	0.0745790275289909	0.0745790275289909	0.00746180756967871	0.0019707601225603	0.0810284562340607	0.0810284562340607	0.00726784042244665	0.000879507475813544	0.15956647520896	0.357442083455228	0.557130771014409	1.19973314555708	wt/wt	M10	TSeries-08222018-0636-038	OK	262144	18.6	4	2018-08-22	M	run	0.636023267404364
V255	0.00712185649710921	0.00854746985929458	0.00159499804000788	0.00141293801634725	0.00529127041456778	0.00529127041456778	0.000916721447505975	0.000541747014655703	0.065333766191673	0.065333766191673	0.00279109607043972	0	0.0220373398037222	0.0220373398037222	0.000499483958455403	0	0.0529146161814711	0.117710015187444	0.266909302930134	0.194386318568201	wt/wt	M10	TSeries-08222018-0636-038	OK	262144	18.6	4	2018-08-22	M	run	0.419999999999941
V256	0.0547329433038011	0.0712431137884094	0.0370919903331154	0.0356136622800636	0.0661860466347119	0.0896038370159435	0.0400075631437271	0.0389488273096159	0.565141452516566	0.582154482655914	0.0736991837523423	0.053405572755418	0.277925442101685	0.337962965553843	0.0811849903455579	0.0602021764339581	0.340186830134523	0.95468792017541	1.39756069493094	2.24387505630125	tg/wt	M14	TSeries-08232018-0801-010	OK	262144	55.28	4	2018-08-23	M	run	0.824230218007362
V257	0.0287936746497153	0.098739791680043	0.0532632633896181	0.0520968342899587	0.0457999179432106	0.154760332608444	0.0660948118533415	0.0652341473289823	0.496086371603128	0.521802508088577	0.193889117373284	0.156416522957789	0.21769500703813	0.632150631866707	0.247254965268039	0.253239871803479	0.262489767095589	1.16796843506472	1.10208660172489	1.3520947292389	tg/wt	M14	TSeries-08232018-0801-010	OK	262144	55.28	4	2018-08-23	M	run	0.348138236291181
V258	0.0262937885727477	0.0483065174571095	0.021673119777962	0.0187854640826572	0.0415521017594586	0.0614823761607608	0.0232222752687078	0.0206422171097688	0.181978568605954	0.260519315099932	0.13107036426569	0.132163776055133	0.144116070111921	0.209622888441641	0.108413625711053	0.104127390190707	0.174297396980095	0.757048704275392	1.13225912247214	1.25074846197443	tg/wt	M14	TSeries-08232018-0801-011	OK	262144	127.68	2.5	2018-08-23	M	run	0.398447523602037
V259	0.0418274352392109	0.0453344762554269	0.00753078761510183	0.00533185741144993	0.0849515285441275	0.0897556126303164	0.0165239716564923	0.011825159597515	0.345841184185435	0.384037964641467	0.084031485491457	0.0643556849744902	0.110672421767264	0.110672421767264	0.021523571914487	0.0122128360232692	0.0859547834751082	0.3314493905994	0.950800611238563	0.453349378852643	tg/wt	M14	TSeries-08232018-0801-011	OK	262144	127.68	2.5	2018-08-23	M	run	0.512544306890558
V260	0.0131571224859127	0.027690417173068	0.0178144401244416	0.0179461296907134	0.014175587479939	0.0304670463400208	0.0180703737305577	0.0175686733271847	0.256645723469475	0.37132438403617	0.14634738425515	0.130820072550398	0.116115747564209	0.148311497725188	0.0631862880817803	0.0630772840129944	0.774840390106996	1.28845097182341	3.62893399143929	3.57501922279684	tg/wt	M14	TSeries-08232018-0801-012	OK	262144	127.68	4	2018-08-23	M	run	0.614254255485797
V261	0.0916384096275533	0.111706283159817	0.0272892777483671	0.023191607404775	0.116368544006163	0.140109369260296	0.0321922704125116	0.0277996665314522	0.448100326435821	0.498257066247733	0.188352143360703	0.16698492824331	0.273207339576833	0.292079997331361	0.0670093621488441	0.0491915934889693	0.948441330148306	1.89146681959143	3.57985969049312	4.58023413966673	tg/wt	M14	TSeries-08232018-0801-012	OK	262144	127.68	4	2018-08-23	M	run	0.820267777350462
V262	0.0161909527927424	0.023551910611527	0.00570626539063076	0.00506447417607026	0.0178310652666608	0.0209667735043018	0.0047532669186884	0.00455065983746642	0.163009404388715	0.163009404388715	0.0117825723346699	0	0.0681219565888475	0.0681219565888475	0.0018895353523408	0	0.14314584636513	0.254931068720129	1.74568442749848	0.253097995428316	tg/wt	M14	TSeries-08232018-0801-012	OK	262144	127.68	4	2018-08-23	M	run	0.884953632079091
V263	0.0288542972051389	0.0340465944590849	0.00602855427171264	0.00420302591046878	0.0477165462227583	0.0545475267617658	0.00864872417753759	0.00582026492601877	0.212752562000318	0.212752562000318	0.0265966853113102	0.00358161179603169	0.0593818095013632	0.069802677794971	0.0132782155459549	0.0112107623318386	0.0490739819253052	0.221505892438275	0.295596309294542	0.630569651165064	tg/wt	M14	TSeries-08232018-0801-013	OK	262144	32.08	2.5	2018-08-23	M	run	0.934777923021135
V264	0.0543190405954028	0.0682350562204028	0.0109641199644456	0.00910482861664412	0.0837468054520914	0.108686783027925	0.0216476624907099	0.0190170689558727	0.301164816361769	0.301164816361769	0.0207460120107997	0.00364171773654503	0.167499916500318	0.198401859050238	0.0240378664899675	0.0063967637134956	0.090796846756677	0.358504697787204	0.426831851507119	0.4151881173521	tg/wt	M14	TSeries-08232018-0801-013	OK	262144	32.08	2.5	2018-08-23	M	run	0.973617868910803
V265	0.0771391627316468	0.11084364524439	0.0290965506375728	0.0273329513562553	0.118646046862468	0.150383562266777	0.0305293779064092	0.0287234974030808	0.205286652666332	0.327359748239825	0.0448185343215887	0.0341029315431634	0.267768760838144	0.298789030579581	0.0329904788539961	0	0.334710724687604	0.948559771380785	1.97956163604153	0.708393176262585	tg/wt	M14	TSeries-08232018-0801-014	OK	262144	36	4	2018-08-23	M	run	0.90652256254719
V266	0.0657777031855205	0.155379592152004	0.0447478809724636	0.0334309688634468	0.11152617441521	0.241173448562818	0.0577200313966618	0.0398290084235182	0.21940607126096	0.439815152786622	0.179630343507253	0.146257778974641	0.213467216955326	0.339667458432304	0.0801539827623036	0.0542252663580667	0.338976669280263	1.09747483936767	1.48190169464843	1.31618804884644	tg/wt	M14	TSeries-08232018-0801-014	OK	262144	36	4	2018-08-23	M	run	0.808019467156447
V267	0.051325608762469	0.0758053797049536	0.0352925435200711	0.0338614575468881	0.127364751034272	0.148323449142287	0.0376356014893933	0.0352086027255283	0.197723257455969	0.267515846739186	0.130511725652094	0.126986764500661	0.234776746962464	0.239020479923222	0.0226638226439989	0.00404298861885865	0.262068856846757	1.13376123021735	1.46871892437767	1.62382216394766	tg/wt	M14	TSeries-08232018-0801-014	OK	262144	36	4	2018-08-23	M	run	0.693044498554903
V268	0.00520209469936627	0.00708702537402753	0.00170460545536751	0.00151119129265701	0.00733774306606848	0.00796438955563099	0.00294184409105648	0.00226305812246571	0.0232693426410704	0.0232693426410704	0.00121487617500986	0	0.0447867269191209	0.0447867269191209	0.00205284733351679	0	0.0684292824427213	0.107666826020244	0.150980383812225	0.158686269673209	tg/wt	M14	TSeries-08232018-0801-015	OK	262144	136.82	2.5	2018-08-23	M	run	0.619568801742819
V269	0.0048868445720829	0.00507932404620236	0.000605667291314591	0.000419149756330736	0.00421176218357178	0.00442945638368291	0.00108121224768819	0.000883420705973598	0.0452486641022201	0.0452486641022201	0.00275553832823884	0	0.0248459151291149	0.0248459151291149	0.00074385433059365	0	0.0533858733652456	0.0970543910063769	0.242620129816589	0.160898718180506	tg/wt	M14	TSeries-08232018-0801-016	OK	262144	136.82	4	2018-08-23	M	run	0.815851851851883
V270	0.0013066631847443	0.00152328601473893	0.000568688915465256	0.000519357911746843	0.00321137719189005	0.00337994871678806	0.000905978577444439	0.000764419704075067	0.0191198382884959	0.0191198382884959	0.0032134793606184	0.00150809737073281	0.00952675165264141	0.00952675165264141	0.00035760494507131	0	0.0626606823752097	0.129221228637263	0.291952222624263	0.10536931614933	tg/wt	M14	TSeries-08232018-0801-016	OK	262144	136.82	4	2018-08-23	M	run	0.412104945391372
V271	0.00455886433120709	0.00567015974141023	0.0017987096959855	0.001589012937777	0.0150578724233754	0.016913120099776	0.00289877971810082	0.00236308355184117	0.0322672311474504	0.0322672311474504	0.00272906319632151	0.00136360125779978	0.0259120250054407	0.0259120250054407	0.00200916120490366	0	0.129387274268176	0.227787646151147	0.480560611389112	0.404713623215871	tg/wt	M14	TSeries-08232018-0801-016	OK	262144	136.82	4	2018-08-23	M	run	0.946861727825618
V272	0.0254056155697985	0.0320681567367606	0.00845435213060525	0.00732673544225935	0.0336293047370097	0.0392739809709245	0.0082911907060688	0.00718410446539137	0.072307312987615	0.072307312987615	0.00340908017548647	0	0.0745259285452332	0.0745259285452332	0.00316024282634297	0	0.0600731459707605	0.190900020789671	0.135916893208279	0.126563461717552	tg/wt	M14	TSeries-08232018-0801-017	OK	262144	73.75	2.5	2018-08-23	M	run	0.911349266806171
V273	0.0610610454301785	0.0736193403943308	0.0173729161672773	0.0145323833288629	0.0847714603565743	0.0949656803241276	0.0236644579885389	0.0211807192441245	0.136781570026611	0.136781570026611	0.0113932055249653	0.00279194557064481	0.118595818890972	0.166211678785473	0.0225092382524729	0.0126650028916031	0.117508404190266	0.415840334097054	0.423823546380182	0.464244011733549	tg/wt	M14	TSeries-08232018-0801-017	OK	262144	73.75	2.5	2018-08-23	M	run	0.784298469819247
V274	0.0141925641314659	0.0331985005991499	0.0260437642385803	0.0267855111213698	0.0219109484055556	0.0350342007416861	0.0202333089959375	0.0202768905335371	0.0626782287653267	0.0953353505138515	0.0640301466912614	0.0632261853754029	0.0519542972010381	0.0660716255176352	0.0216733787780223	0.0222705820059546	0.235409733345318	0.455368290639194	0.911358081278743	1.04831361687503	tg/wt	M14	TSeries-08232018-0801-018	OK	262144	73.75	4	2018-08-23	M	run	0.345416036567125
V275	0.0824577580164173	0.158008848475936	0.0689857703354164	0.0576717073027024	0.11791221917452	0.207076735498457	0.0774069276222949	0.064225929055161	0.150766207969549	0.310919713085158	0.13692931772245	0.106521409674057	0.187496001112633	0.191987630349056	0.0497407121296734	0.042572577662872	0.271686088952579	0.787437684609272	1.32735981760744	1.04386936120021	tg/wt	M14	TSeries-08232018-0801-018	OK	262144	73.75	4	2018-08-23	M	run	0.847122609822484
V276	0.428171457782572	0.516143653220166	0.0323630800526199	0.00656680630428712	0.49947805067104	0.608456882592126	0.0455399434586294	0.0111539175701847	0.403413918972278	0.454036960181737	0.0506773421954966	0.0150716517656923	0.410376179333183	0.566044571077479	0.0869554019836286	0.0627285610029055	0.128848566145174	0.370481892807137	0.641479226354975	0.941733960459847	tg/wt	M14	TSeries-08232018-0801-019	UNSTABLE	262144	148.65	2.5	2018-08-23	M	run	0.843825964372646
V277	0.0176129166284571	0.0226783243103886	0.00518877592272528	0.00443184577679223	0.0134972840295259	0.0239147963451122	0.0117797490752713	0.0124032945178026	0.122992862027698	0.124571673634003	0.00780140004168487	0.00218230453409825	0.0655102756745103	0.0735263806923272	0.014919720185933	0.0097659984001739	0.0705064141269284	0.249691754162845	0.373765936951693	0.440559701051932	tg/wt	M14	TSeries-08232018-0801-019	UNSTABLE	262144	148.65	2.5	2018-08-23	M	run	0.807938171928171
V278	0.00340487107607532	0.00956861497176495	0.00765075114142891	0.00757831780290041	0.0101194487568221	0.0199332541347951	0.00958221512964782	0.00920990370700248	0.0051008515174337	0.0647396600194798	0.0603383387395591	0.0607594936708861	0.047893088163919	0.322869955156951	0.311823232673722	0.31390134529148	0.242630226068767	0.253228484154022	0.379541950939189	0.867239425435334	tg/wt	M14	TSeries-08232018-0801-020	OK	262144	155.07	4	2018-08-23	M	run	0.338887037749012
V279	0.0120158969318775	0.0205057742747744	0.009408893192601	0.00900858725895424	0.0128157550156498	0.0247007442244312	0.0108038247770057	0.00978487638580696	0.0300599671829917	0.0906789905282818	0.0623900696441344	0.0607594936708861	0.122836159498344	0.609633342530213	0.34790904207984	0.322869955156951	0.270403643144669	0.333859719648833	0.442008732100214	0.323803825116385	tg/wt	M14	TSeries-08232018-0801-020	OK	262144	155.07	4	2018-08-23	M	run	0.34459952781683
V280	0.0180459107357091	0.0537229733797557	0.0435942818164085	0.0427359364068752	0.0139797735880553	0.0300470424268998	0.0215433626938946	0.0214973985096927	0.073208047643807	0.194935936308049	0.14736102578256	0.143287882596558	0.0542022591086389	0.134901515309216	0.101964834934706	0.0995608830621341	0.286492544717858	0.507044734972278	1.22326905589233	2.01425008401583	wt/wt	M12	TSeries-08272018-0713-008	OK	262144	144.35	2.5	2018-08-27	F	run	0.990226666097103
V281	0.0080620668640758	0.0272582890785151	0.0199662162841435	0.0191622293746715	0.011111698983088	0.0288590728999954	0.0161027723237706	0.0158131580457339	0.0107985382190863	0.0435986616322675	0.0324092540712128	0.0317778544032242	0.0219554919140825	0.0624844853702301	0.040117179669852	0.0408834346871569	0.103411040819154	0.214627578710618	0.164266707468663	0.261882711968161	wt/wt	M12	TSeries-08272018-0713-008	OK	262144	144.35	2.5	2018-08-27	F	run	0.148559642302941
V282	0.0262558888277387	0.0339620156247276	0.00995699200206141	0.00830032428191949	0.029523806261804	0.0376759268987801	0.00978602246526329	0.00860572570925224	0.167562309956789	0.167562309956789	0.00861364649231784	0	0.161437054082911	0.174937395051206	0.020532781080351	0.0060662205203319	0.0483376984621922	0.14512071349072	0.510791423136941	0.200970248536243	wt/wt	M12	TSeries-08272018-0713-010	OK	262144	187.45	2.5	2018-08-27	F	run	0.302658521651162
V283	0.0113821683235373	0.0250045326606293	0.00820667834819695	0.00667774672630629	0.0160171496468496	0.027829821555014	0.00937277195844948	0.00770936402881277	0.0395878756197247	0.0395878756197247	0.000974131044927409	0	0.0761032265345418	0.0784870167610019	0.0050172721694857	0	0.150697538559785	0.27541285515272	0.212183493072509	0.305321591343115	wt/wt	M12	TSeries-08272018-0713-011	OK	262144	187.45	4	2018-08-27	F	run	0.755570991214193
V284	0.0171211221471264	0.0286276609121156	0.0152015628295118	0.0151651550790269	0.0413240319868398	0.0533593484390514	0.0204055865712841	0.0176568997397508	0.1084312865358	0.1084312865358	0.0124882910617225	0	0.104921728939443	0.107329752063419	0.0189719013626326	0.0080350435818035	0.20746152791822	0.398217903300778	1.03542727713963	0.742024251304036	wt/wt	M12	TSeries-08272018-0713-011	OK	262144	187.45	4	2018-08-27	F	run	0.830526955159994
V285	0.0933737415179362	0.180943009729293	0.0750141057247229	0.0708475203780713	0.152349367001945	0.320458805283856	0.149699713978774	0.151431059059423	0.200737449429718	0.359843818668235	0.141235282489838	0.127945301404072	0.312716262129479	0.527483241022057	0.0709389364144459	0.0409899365079075	0.157958227680082	0.618060926866324	0.545290398735389	1.31820704475148	wt/wt	M12	TSeries-08272018-0713-013	FAULTY_MASK	262144	8.18	2.5	2018-08-27	F	run	0.889945322454216
V286	0.0521610595187374	0.140465221115087	0.108301574920962	0.109909257130887	0.063350614107683	0.239216369181483	0.178594955282291	0.175917929990044	0.101772179308487	0.237532940828739	0.181084668913995	0.179630563445997	0.166037083419795	0.193564093763758	0.0688275544776159	0.0619314568410124	0.274317031165995	0.86890215066215	0.983697674917431	1.99791610798462	wt/wt	M12	TSeries-08272018-0713-013	FAULTY_MASK	262144	8.18	2.5	2018-08-27	F	run	0.663881725262465
V287	0.0489048037775336	0.0837222432576758	0.0347212355702418	0.0340618704007341	0.0536283837960134	0.092006793512116	0.0300503458048098	0.0226131575040312	0.189588813585739	0.189588813585739	0.0189567510257911	0	0.0524701041486734	0.075610524204778	0.0266468696782896	0.024783934686326	0.240802041469536	0.573219921920277	1.40352191033286	0.647302291550121	wt/wt	M12	TSeries-08272018-0713-014	OK	262144	8.18	4	2018-08-27	F	run	0.495499112307208
V288	0.0536088681275798	0.0949818188089876	0.0448374504240759	0.0415208877380653	0.0755558439947616	0.11073160632425	0.0440920764278714	0.0405901765175233	0.292819011064461	0.292819011064461	0.0332350823736569	0.00945626477541371	0.0872120605803409	0.112480877784642	0.0440204673331977	0.0356941635371567	0.335278190214396	0.830790713939349	2.68603353510669	1.07330962198305	wt/wt	M12	TSeries-08272018-0713-014	OK	262144	8.18	4	2018-08-27	F	run	0.256148148148201
V289	0.0272382128756959	0.0676521635814283	0.0371743947409194	0.0367799780399863	0.034932641387577	0.0614576451665292	0.0309954376670508	0.0297930078950389	0.108855075136545	0.108855075136545	0.00442117495873063	0	0.0493470040053281	0.0874822987709227	0.0343406615063237	0.0308517027126251	0.207179682219694	0.519552429845707	0.902327576114354	0.559241634249087	wt/wt	M12	TSeries-08272018-0713-014	OK	262144	8.18	4	2018-08-27	F	run	0.997046134392874
V290	0.0130756667611919	0.0197992196312157	0.00781086520641579	0.00752150944702688	0.0277348123005614	0.0426872664194008	0.0157665068894963	0.0151692816507541	0.360819263156217	0.385542168674699	0.0405522589393997	0	0.0531736904074466	0.0610766784325817	0.0188133716265634	0.0169074447536233	0.076462975653258	0.265197922396188	0.15466072426457	0.478554680486218	wt/wt	M12	TSeries-08272018-0713-015	OK	262144	83.93	2.5	2018-08-27	F	run	0.849901630996651
V291	0.0140094701869764	0.0193359251783918	0.00890053924186695	0.00853380210840605	0.02313800939935	0.0473058126662806	0.0152154490010622	0.011804719493014	0.0650923274383272	0.0650923274383272	0.000671507958205381	0	0.0485772041662214	0.0742009562259497	0.0240768854553318	0.0178377267741293	0.0550337227320093	0.194797834999299	0.0858005320520228	0.288734258257625	wt/wt	M12	TSeries-08272018-0713-015	OK	262144	83.93	2.5	2018-08-27	F	run	0.363400145243348
V292	0.0079888725265586	0.0171954848819912	0.00856663091439708	0.00749381636221028	0.0223766903321685	0.0371528924989389	0.0151716563600372	0.0113633044645377	0.0484173044405457	0.0484173044405457	0.00830549827428533	0.00340334508552063	0.0517914382096138	0.0731846475984114	0.0339654534828598	0.0308548434473885	0.128996642569769	0.201892536564823	0.927965856419972	0.606616248225333	wt/wt	M12	TSeries-08272018-0713-017	OK	262144	83.93	4	2018-08-27	F	run	0.400597377077183
V293	0.0257323133699437	0.0512727745411084	0.0158003085997947	0.0143692107227083	0.031952562320382	0.0662841672687891	0.0239612362465981	0.0230345101715047	0.175981698409284	0.175981698409284	0.0207613399620043	0.0128910015460708	0.115415311406546	0.186034890740597	0.0407729834844861	0.0308561647903656	0.229310776685067	0.47795004913492	1.61535387618983	0.879821099625339	wt/wt	M12	TSeries-08272018-0713-017	OK	262144	83.93	4	2018-08-27	F	run	0.638102211400221
V294	0.00900111428808603	0.0177813882150502	0.00971183569778727	0.00927429001377754	0.0143206027611085	0.029303715748104	0.0125730561272104	0.0118085198061723	0.0771451474676765	0.0776477217606947	0.0104118856512006	0.00400762173290617	0.0658363663765347	0.0774962219273901	0.0252132820539833	0.0205491060736053	0.161584603172845	0.329532886344384	1.27208918142946	0.863026014406977	wt/wt	M12	TSeries-08272018-0713-017	OK	262144	83.93	4	2018-08-27	F	run	0.613253103222542
V295	0.0183257692604635	0.0286519223381073	0.0143711658234096	0.0140906914283523	0.036119688017971	0.0482771059652986	0.0206392080807112	0.0209116127819632	0.136066005295684	0.136066005295684	0.0183308467242478	0.0113534564609402	0.0942530878228875	0.126048942860538	0.0454242035778469	0.0408831589143187	0.19574139314617	0.3800154169475	1.71775682867169	0.604325821218837	wt/wt	M12	TSeries-08272018-0713-017	OK	262144	83.93	4	2018-08-27	F	run	0.853866649579319
V296	0.0209704406524359	0.0323528079357133	0.0148762292233592	0.0148283016440329	0.034277025497827	0.0526956843481441	0.0186615316994946	0.0190639964320167	0.0977626667109991	0.0977626667109991	0.0170824846300254	0.010341759542486	0.0793173789086449	0.156920443628567	0.0562264819218406	0.05935192009244	0.169789660260447	0.360693815993474	1.51084681853175	0.524773574287788	wt/wt	M12	TSeries-08272018-0713-017	OK	262144	83.93	4	2018-08-27	F	run	0.765135096188157
V297	0.0173679109914046	0.0284760965768031	0.0082570283258263	0.0060075283707365	0.0233266941325862	0.0306880473910306	0.00806640458575833	0.00541987869690176	0.127854956166317	0.138110610879104	0.0480834521518924	0.0336507925636043	0.173097123484874	0.176472650911034	0.0849835817603721	0.0888419544923313	0.063503851672834	0.156064479531457	0.244720419658919	0.691748831287738	wt/wt	M11	TSeries-09012018-0945-002	OK	262144	120.45	2.5	2018-09-01	M	run	0.375437908496725
V298	0.00556116331920089	0.0104713439941406	0.00598517753919453	0.00598645584315062	0.0104792178943547	0.0167252450353709	0.00621015560675283	0.00483086629371805	0.061812853023398	0.063616404632721	0.0223046062128329	0.0207996783702477	0.0552808786604327	0.0561127391679865	0.0107235505876036	0.00667824924078782	0.0536221776387872	0.141477579829747	0.247292546287326	0.368397118488354	wt/wt	M11	TSeries-09012018-0945-002	OK	262144	120.45	2.5	2018-09-01	M	run	0.310518518518557
V299	0.0240452935001257	0.0492899805842214	0.0194554044537748	0.0144269794446467	0.034379712505529	0.0623311298074908	0.0236902880821532	0.0189223825517655	0.124639385495849	0.175446301599818	0.0486108360624478	0.0446386571974746	0.159838732169766	0.218014550723993	0.113862583604	0.109631201248179	0.107359052000204	0.361066991193289	0.370294129229643	1.21285651875557	wt/wt	M11	TSeries-09012018-0945-002	OK	262144	120.45	2.5	2018-09-01	M	run	0.728633944209514
V300	0.0111725020292716	0.0144739630562526	0.00595307630292976	0.0051017338478624	0.0121419123314865	0.0160498602272346	0.00492526346347956	0.0044507893852872	NA	NA	NA	NA	0.0182912734828792	0.0183664366249749	0.00161639568344056	0.000211505922165821	0.0488938896821169	0.144006743497798	NA	0.0912444270408083	wt/wt	M11	TSeries-09012018-0945-004	OK	262144	162.6	2.5	2018-09-01	M	run	0.437629629629634
V301	0.00632351716636809	0.0136522886086083	0.00487842888543785	0.00465090925788294	0.00935238373626097	0.0198175869731163	0.00659070687093749	0.00579763746563377	NA	NA	NA	NA	0.0144672981665152	0.0144672981665152	0.00303854686057017	0.00232656514382403	0.0497714199206852	0.151774780198922	NA	0.127043249265204	wt/wt	M11	TSeries-09012018-0945-004	OK	262144	162.6	2.5	2018-09-01	M	run	0.232645364318548
V302	0.013199563773683	0.0182161096050968	0.00973394038368505	0.0083973423151167	0.0150785360132876	0.022288110168475	0.0130237993442414	0.0123610764992591	NA	NA	NA	NA	0.0224585573651177	0.0267190577065131	0.0132914515498923	0.0131469921176779	0.0887257089526154	0.237908061958862	NA	0.414051669302638	wt/wt	M11	TSeries-09012018-0945-004	OK	262144	162.6	2.5	2018-09-01	M	run	0.308936676776756
V303	0.057470242987855	0.0897511579031564	0.0220220747965521	0.0171990458105389	0.0813552405534327	0.117350575665318	0.0252082382870646	0.0188244689843265	NA	NA	NA	NA	0.0762132579861059	0.104021478949063	0.0317684928252521	0.0272375341003584	0.164441887126742	0.508966735455424	NA	0.906221856750345	wt/wt	M11	TSeries-09012018-0945-004	OK	262144	162.6	2.5	2018-09-01	M	run	0.45164609053543
V304	0.0251799966386552	0.0378974654768135	0.0159791493901646	0.014716175911613	0.0461894507251393	0.0505438654623772	0.015488394015991	0.014269242941319	NA	NA	NA	NA	0.0262724227252755	0.0356877098389074	0.0185854272182246	0.017398109526043	0.198874372362414	0.421694540019295	NA	0.991449739895317	wt/wt	M11	TSeries-09012018-0945-006	OK	262144	162.6	4	2018-09-01	M	run	0.55598907200937
V305	0.0396932041344328	0.0501486374706566	0.0189500307880985	0.0177933255308694	0.0681443466622307	0.0713436049025052	0.0184478266276936	0.0162051803316281	NA	NA	NA	NA	0.0478971711871322	0.0639677534978667	0.0289650346297527	0.0262376157169008	0.252246638559683	0.521849380486232	NA	1.06524743566523	wt/wt	M11	TSeries-09012018-0945-006	OK	262144	162.6	4	2018-09-01	M	run	0.694289719908326
V306	0.0212071131368582	0.0391940389357502	0.0224615216267756	0.0217223640857663	0.0429463337151107	0.0596624627817988	0.0258025013109042	0.0222774932103412	NA	NA	NA	NA	0.0311879912805108	0.0409915929943148	0.0181998954292052	0.0203056494562974	0.226783438838088	0.54669218841028	NA	0.799219235312542	wt/wt	M11	TSeries-09012018-0945-006	OK	262144	162.6	4	2018-09-01	M	run	0.556908140743534
V307	0.0413312856891487	0.0674472609262999	0.0268965142316187	0.0243109056918304	0.0501632968914832	0.0767264171980531	0.0310768917651813	0.0287991393188948	NA	NA	NA	NA	0.110009904684069	0.153049614949983	0.0527031351634486	0.0497855233426808	0.22552401735118	0.585438015711331	NA	0.755459684085895	wt/wt	M11	TSeries-09012018-0945-006	OK	262144	162.6	4	2018-09-01	M	run	0.418792715052534
V308	0.0318090391129991	0.0517436307182211	0.0280831838122002	0.0253898024485743	0.0502533467239944	0.077272277733222	0.0347965438716973	0.031256861656874	NA	NA	NA	NA	0.0408834357493718	0.0603912744771831	0.0333146466468234	0.0351210573477582	0.222160490480841	0.546846207192931	NA	0.687304207685247	wt/wt	M11	TSeries-09012018-0945-006	OK	262144	162.6	4	2018-09-01	M	run	0.432966067182134
V309	0.00661103007162898	0.00969597792165817	0.00304552967404689	0.00261247448783388	0.0184827131945702	0.0259875544429512	0.00572640136875991	0.00472997694129131	0.0148968678380443	0.0148968678380443	0.00174100938729786	0.000763941940412529	0.097785694078082	0.097785694078082	0.00644907613079568	0	0.0568812647597317	0.179341908317903	0.115513484240375	0.275039661276368	wt/wt	M11	TSeries-09012018-0945-008	OK	262144	17.02	2.5	2018-09-01	M	run	0.675952251982817
V310	0.0106972296163638	0.0159708559079335	0.00635016918625953	0.00549962645399742	0.0183137018819212	0.028603810335637	0.00909456982273972	0.00794672334381417	0.0243321138616424	0.0243321138616424	0.00301259420450648	0.000974589272093773	0.0849593798794285	0.0849593798794285	0.0212308288814089	0.0104186518748309	0.0902930637640518	0.264187522078886	0.241085924024558	0.371224754037177	wt/wt	M11	TSeries-09012018-0945-008	OK	262144	17.02	2.5	2018-09-01	M	run	0.126000000000032
V311	0.0136961251640758	0.0223556350034455	0.00902897360404933	0.00863648061450777	0.0199427938295021	0.0257701123045664	0.00617147219764249	0.00442848718746934	NA	NA	NA	NA	0.113879419981862	0.153149964497972	0.022739835874861	0.00793286512735495	0.139611210756412	0.249132968089901	NA	0.515691643213671	wt/wt	M11	TSeries-09012018-0945-010	OK	262144	17.02	4	2018-09-01	M	run	0.435404474062738
V312	0.0160177943696414	0.0266222102728684	0.0138324544466221	0.011776429449162	0.00703890903141487	0.0134798467730408	0.00916100808996026	0.00949266689559626	NA	NA	NA	NA	0.0266554750818092	0.0266554750818092	0.00841449238054779	0.00788220058970084	0.105241771989478	0.156925741791886	NA	0.358524033618462	wt/wt	M11	TSeries-09012018-0945-010	OK	262144	17.02	4	2018-09-01	M	run	0
V313	0.0352951851524431	0.108520918119408	0.0627151836212321	0.0542451850503821	0.0214261302816473	0.0567171678882646	0.0310636073356056	0.0250031640242742	NA	NA	NA	NA	0.144428004337409	0.392396000069639	0.142908183057597	0.101778757094665	0.221582025950525	0.433307659390733	NA	0.922975927682823	wt/wt	M11	TSeries-09012018-0945-010	OK	262144	17.02	4	2018-09-01	M	run	0
V314	0.0754937253311904	0.0866524687447296	0.00668789193960006	0.00382155207192208	0.0808744633576172	0.0909699700068749	0.00919517918530987	0.00532132432105789	0.470198675496689	0.470198675496689	0.0660957577880388	0	0.228302819965584	0.248360007699925	0.021881178320648	0.0052434456928839	0.0837750585417182	0.209154090684954	0.333925534683821	0.385781175728769	wt/wt	M11	TSeries-09012018-0945-011	OK	262144	51.05	2.5	2018-09-01	M	run	0.780666752103881
V315	0.00274033344391195	0.00411905401565443	0.00171225885429011	0.00152140576686961	0.00583878260939232	0.00671014737870785	0.00207975699624429	0.00171830999057057	0.172185430463576	0.172185430463576	0.0044567432479103	0	0.0147501839804981	0.0147501839804981	0.000997659593033216	0	0.0463211608674897	0.0783055915885654	0.0502881429643051	0.0682562659560681	wt/wt	M11	TSeries-09012018-0945-011	OK	262144	51.05	2.5	2018-09-01	M	run	0.463501929457397
V316	0.0138146024103392	0.0217132872726305	0.00581460573159354	0.00468766293154059	0.0296350395986567	0.0367071138895559	0.0098091468656968	0.00855842316444484	0.463576158940397	0.470198675496689	0.0314718623011606	0	0.110049667864733	0.110049667864733	0.00898100854630642	0.000749063670411985	0.0686305805814128	0.229709148091522	0.237221307372676	0.286180912091624	wt/wt	M11	TSeries-09012018-0945-011	OK	262144	51.05	2.5	2018-09-01	M	run	0.262718441624906
V317	0.174198234875836	0.19569749390158	0.0193745137773032	0.0109974647113142	0.234099799360751	0.245483518802455	0.0206042896537312	0.0115712207910446	0.342948717948718	0.416500920353335	0.0442854006675928	0.000569618620103583	0.195804803131568	0.228676050269518	0.0243280154798996	0.00308793797999091	0.335624649185934	0.782495970680395	2.39293122629466	0.984361030384567	wt/wt	M11	TSeries-09012018-0945-012	OK	262144	51.05	4	2018-09-01	M	run	0.22461161661467
V318	0.0062795556666384	0.0165882324157573	0.00667703840457662	0.00583576942319599	0.010170116812707	0.0180906391234246	0.00574418429374333	0.00444799046028188	0.00320512820512821	0.00320512820512821	3.34797969398971e-05	0	0.0929531215792755	0.0929531215792755	0.00716815731264588	0	0.132290886038155	0.278544109546096	0.0849087548620821	0.249920108650437	wt/wt	M11	TSeries-09012018-0945-012	OK	262144	51.05	4	2018-09-01	M	run	0
V319	0.0397404963950015	0.0494839525667575	0.0136923936821986	0.0120648344237966	0.0393329756767349	0.045156326946162	0.00940849310599675	0.00740442049836143	0.185279353191634	0.222636999832415	0.0608365710115114	0.0525704069362445	0.155172413793103	0.155172413793103	0.00225714542674542	0	0.098095593454283	0.202520706990311	0.560334803819034	0.255553115562998	tg/wt	M13	TSeries-09012018-0945-013	OK	262144	118.25	2.5	2018-09-01	F	run	0.527307877596975
V320	0.0363210245525556	0.0475426047339037	0.0206621165518075	0.0185044929229715	0.0803613603193119	0.0926388007680647	0.0216718257725123	0.0186522711776285	0.1682465825462	0.184851735944945	0.0596783777085125	0.0473205494816272	0.355239585181376	0.355239585181376	0.00753423323394356	0	0.153557793054743	0.448099652217703	1.00509496208006	0.80177448432095	tg/wt	M13	TSeries-09012018-0945-013	OK	262144	118.25	2.5	2018-09-01	F	run	0.888642387685548
V321	0.00707575827349678	0.00993080109074877	0.00355106399655227	0.00309489983546611	0.0158254894929812	0.0197311984372328	0.00571494627714149	0.0052111228050906	0.131915891646254	0.131915891646254	0.00324978380067095	0	0.0698614383449516	0.0801516140031136	0.0128416728725667	0.00769214321153372	0.0517993101443417	0.0885902711661153	0.146908672044555	0.462132801192357	tg/wt	M13	TSeries-09012018-0945-015	OK	262144	173.25	2.5	2018-09-01	F	run	0.789685241288986
V322	0.00396216550376542	0.0041060047333825	0.00134022500517695	0.00121896110259672	0.00829679595969143	0.0111562373068514	0.00212019334950486	0.00147364929396922	NA	NA	NA	NA	0.858696500739796	0.997000314123697	0.0384837888435901	0	0.0725030280357292	0.0884928892174696	NA	0.107582634073364	tg/wt	M13	TSeries-09012018-0945-018	OK	262144	173.25	4	2018-09-01	F	run	0.818190188958904
V323	0.00736589998622271	0.00993169232527249	0.00415509580009016	0.0039984597797861	0.0169743444582889	0.0211964509853825	0.00643633007579228	0.0064621107444926	NA	NA	NA	NA	0.657677046438091	0.657677046438091	0.0472038341272702	0	0.199059952336653	0.338395953253308	NA	0.480081191017129	tg/wt	M13	TSeries-09012018-0945-018	OK	262144	173.25	4	2018-09-01	F	run	0.840112388682339
V324	0.00422916795424561	0.0092140695222643	0.00443538097268799	0.0041783183673844	0.00759490633324624	0.00785785663563909	0.00127130268812254	0.00070678133572436	0.031086118964124	0.0411903825387439	0.0153324590343214	0.00879337301256323	0.0350648076202896	0.0350648076202896	0.00318211193727576	0	0.028498535219609	0.0654741600709483	0.12155906565762	0.229597735665009	tg/wt	M13	TSeries-09012018-0945-020	OK	262144	41.92	2.5	2018-09-01	F	run	0.313449527959322
V325	0.00730358668547133	0.0114229350972582	0.00619921706219562	0.00622894649105237	0.00842028878269367	0.0121569418271076	0.00560170706366779	0.00503698978970588	0.046299762201324	0.0608836231300126	0.030428886152728	0.0295344572916282	0.0346958216175743	0.0346958216175743	0.00375055048148439	0	0.0845373847523643	0.178414918956866	0.262253126011547	0.406971175476223	tg/wt	M13	TSeries-09012018-0945-020	OK	262144	41.92	2.5	2018-09-01	F	run	0.229811952667862
V326	0.0142896089559957	0.0246882437124438	0.0102351865244777	0.0084862643030429	0.028079429947755	0.0432606271075853	0.0136209222077539	0.0116259821320753	0.0590887027856542	0.0738831909952935	0.0315583984746529	0.030271699414696	0.0987791342952275	0.0987791342952275	0.011774130071816	0.00507119700086679	0.176815327142135	0.292397205137706	0.615871846179429	0.868900458634066	tg/wt	M13	TSeries-09012018-0945-020	OK	262144	41.92	2.5	2018-09-01	F	run	0.901791931878135
V327	0.0262494833763315	0.0349828762607677	0.010087801505409	0.0092004122417326	0.0300237909849415	0.0447822097009574	0.0118190568023066	0.0106006273764686	0.09759876146567	0.128747234870594	0.0316862958182962	0.0284791580167802	0.0810284917493988	0.0992909394441068	0.0228602896753302	0.0180778708977054	0.152320755566362	0.291930566268437	0.519851063719598	1.11303989698803	tg/wt	M13	TSeries-09012018-0945-020	OK	262144	41.92	2.5	2018-09-01	F	run	0.985852727868223
V328	0.0247369433426648	0.0513077982752822	0.0310342724771937	0.030168448016491	0.045066174298952	0.0860790234447593	0.0448032365046028	0.043283029413629	NA	NA	NA	NA	0.137370628790933	0.201605264230761	0.0890593528931525	0.0843452302514375	0.25294008568293	0.713506851777615	NA	0.916658481216871	tg/wt	M13	TSeries-09012018-0945-021	OK	262144	72.4	4	2018-09-01	F	run	0.913795046349767
V329	0.0182351912498417	0.0388791872679594	0.0181981367043318	0.0181080709957411	0.0248065153180048	0.0449262952163293	0.02038173114303	0.0194048548112345	NA	NA	NA	NA	0.0937213633598557	0.110967231156784	0.0188271420769256	0.0133330776302782	0.217608880796564	0.4780538543386	NA	0.714667092288759	tg/wt	M13	TSeries-09012018-0945-023	OK	262144	124.62	4	2018-09-01	F	run	0.765863397268782
V330	0.0201534483698095	0.0375687298639474	0.0234776644454968	0.0235466035119403	0.0424040284575038	0.049339982599017	0.0191906796636606	0.0174888333671725	NA	NA	NA	NA	0.0947519380310111	0.111195792128788	0.0450120037715007	0.0441758818744463	0.236270447250292	0.560475859881262	NA	0.68887494985346	tg/wt	M13	TSeries-09012018-0945-023	OK	262144	124.62	4	2018-09-01	F	run	0.900009423156354
V331	0.0397888577605428	0.0648701433876309	0.0321103792135037	0.0310904649877404	0.0604588982781249	0.100404601076534	0.0369148802565797	0.0337808434308259	NA	NA	NA	NA	0.127718038992451	0.180974636599596	0.0484095378062474	0.0359158432023222	0.215230975033588	0.61494943779572	NA	0.697951999082295	tg/wt	M13	TSeries-09012018-0945-023	OK	262144	124.62	4	2018-09-01	F	run	0.814482093781597
