# Supplementary material for: Impaired astrocytic Ca2+ signaling in awake-behaving Alzheimer’s disease transgenic mice
Source: eLife. 2022 Jul 14;11:e75055. doi: 10.7554/eLife.75055 (PMC9352348; doi:10.7554/eLife.75055)
Supplement: Figure 3—source data 1. [file elife-75055-fig3-data1.zip › Figure 3 - source data 1/spontaneous_run_data.csv]

	max diff FOV	max FOV	mean FOV	median FOV	max diff GP	max GP	mean GP	median GP	max diff AS	max AS	mean AS	median AS	max diff CA	max CA	mean CA	median CA	freq FOV	freq GP	freq AS	freq CA	mouse_geno	mouse_name_short	ts_name	quality_category	ca_compartment_area_px2	ts_stage_z_um	ts_optzoom	ts_day	mouse_gender	type	max_speed	pup_diff
TSeries.02012018.0653.035	0.129023613914379	0.158227205344986	0.0458390800209253	0.0318945400029007	0.159272512926155	0.186720232023883	0.0510427746885796	0.0307805996947382	0.583333333333333	0.583333333333333	0.0450987971339389	0	0.181413981183323	0.234862114736448	0.08373174971415	0.0613186864857002	0.33242794039899	1.07434731581624	1.74619731301639	1.97593748079741	tg/wt	M17	TSeries-02012018-0653-035	OK	262144	333.2	4	2018-02-01	F	run	89.981653333333	0.173611738773553
TSeries.02012018.0653.036	0.084807717735713	0.130191471978503	0.0537740773236207	0.0456306469631146	0.113168460163375	0.150107133871811	0.0518566397805412	0.0407247634575899	0.233074471237132	0.233074471237132	0.0142579904431733	0	0.15269869149374	0.233204660267245	0.12602700413501	0.113046255518237	0.177228785858244	0.781889374716624	3.53395557116886	1.30801018578509	tg/wt	M17	TSeries-02012018-0653-036	OK	262144	239.98	2.5	2018-02-01	F	run	112.27293336409	0.402353137405549
TSeries.02012018.0653.040	0.280691660402629	0.631350569152786	0.339357260579525	0.372484360442879	0.252533748160208	0.592718251116322	0.358581955872799	0.431953284789649	NA	NA	NA	NA	0.301065403039657	0.494369106638352	0.235791311475546	0.288545894796642	0.50601911658802	1.96047306481686	NA	2.55228326196716	tg/wt	M19	TSeries-02012018-0653-040	OK	262144	146.95	4	2018-02-01	F	run	175.142916651431	NA
TSeries.02012018.0653.040.1	0.0429426495516068	0.123524735805096	0.0657911442176748	0.0627390757408718	0.089994658597441	0.210273127684206	0.101528490610946	0.113936084585238	NA	NA	NA	NA	0.0774845844619927	0.112730800525613	0.0429214694384351	0.0446852359273399	0.610401499019262	2.06209939763275	NA	1.54141892686962	tg/wt	M19	TSeries-02012018-0653-040	OK	262144	146.95	4	2018-02-01	F	run	163.69815724892	NA
TSeries.02012018.0653.040.2	0.0605861898680377	0.143848548988576	0.0693240076877318	0.0745836469742097	0.095494150809068	0.2189823261389	0.0999961642607573	0.0967794998608652	NA	NA	NA	NA	0.0454580276188477	0.0874124618868677	0.046134740843148	0.0453874864133449	0.569488760635843	1.91218765115106	NA	1.08755778663288	tg/wt	M19	TSeries-02012018-0653-040	OK	262144	146.95	4	2018-02-01	F	run	135.936219255842	0.13076967193026
TSeries.02012018.0653.042	0.128406653533377	0.34117020012348	0.18828304379199	0.248496865199112	0.148543069990275	0.420337098664119	0.240004932685198	0.317256145676466	NA	NA	NA	NA	0.24106686778768	0.443028662815693	0.210802952127263	0.232559675402914	0.735855213542274	2.28784602890209	NA	3.94703985922365	tg/wt	M19	TSeries-02012018-0653-042	OK	262144	221.6	4	2018-02-01	F	run	144.916734814815	NA
TSeries.02012018.0653.042.1	0.216960136062939	0.552086670137768	0.361712584402861	0.462213928215989	0.269302197071565	0.647093361330425	0.414420797209933	0.52707736424844	NA	NA	NA	NA	0.288648998055932	0.640023096533587	0.414674378030661	0.50784076360495	0.63507048205614	2.37291884344378	NA	3.85525260328265	tg/wt	M19	TSeries-02012018-0653-042	OK	262144	221.6	4	2018-02-01	F	run	141.186186666671	NA
TSeries.02012018.0653.047	0.111426344874213	0.274399690614723	0.134473794118518	0.146521048827125	0.120961457112321	0.293867961074268	0.161954675701277	0.206646471203364	NA	NA	NA	NA	0.211169647466855	0.408736579286778	0.129586423288109	0.129559326550046	0.240378291768976	0.87718027689775	NA	1.57922812341077	tg/wt	M19	TSeries-02012018-0653-047	OK	262144	333.8	2.5	2018-02-01	F	run	230.582411851851	NA
TSeries.02022018.0723.050	0.122736789069984	0.189294549348846	0.0526463572907462	0.0263024732095569	0.141942663497974	0.207633400303878	0.0657824195144991	0.0418170666594423	0.165948991755518	0.165948991755518	0.00364182451900393	0	0.194190551219335	0.205389069291728	0.0366170166310854	0.00803310613437196	0.607648626010438	1.53315127030463	0.426890263366161	1.54509324105963	tg/wt	M19	TSeries-02022018-0723-050	OK	262144	158.15	4	2018-02-02	F	run	193.116789639313	0.17063695119153
TSeries.02022018.0723.051	0.0707926680307475	0.17971491266437	0.107665524459339	0.123595315671766	0.143087905150348	0.358748603760446	0.201207315612206	0.258560531676562	0.483587568597466	0.483587568597466	0.0194738504648412	0	0.193989937906709	0.394301986347729	0.200954990222401	0.203421651360916	0.608768524975244	1.70325059389825	4.48158328440103	4.70005143006463	tg/wt	M19	TSeries-02022018-0723-051	OK	262144	224.82	4	2018-02-02	F	run	210.057240933544	NA
TSeries.02022018.0723.051.1	0.055906631898579	0.112182849910066	0.0680865746543355	0.0778893775551486	0.119039243050592	0.238870880067734	0.118487461106188	0.115662620671111	0.693923462718898	0.693923462718898	0.0312527381218488	0	0.209676059901511	0.339292484095763	0.101639911661702	0.0892281988243672	0.591568081647909	1.97146760711331	4.76163113605419	3.27960109186043	tg/wt	M19	TSeries-02022018-0723-051	OK	262144	224.82	4	2018-02-02	F	run	192.774471111112	0.189828723575474
TSeries.02022018.0723.052	0.0960698522102632	0.286875316720173	0.152823701490949	0.136295390369139	0.132576527997105	0.461962428542994	0.264922453031366	0.271376778624773	0.622443719330734	0.833245495966785	0.347490510690838	0.353383458646617	0.209813345185839	0.571952003286838	0.291774240150309	0.295533607964891	0.269212856883528	1.27631969009346	3.29496640956822	1.67683114175064	tg/wt	M19	TSeries-02022018-0723-052	OK	262144	216.03	2.5	2018-02-02	F	run	183.151859582212	NA
TSeries.02022018.0723.052.1	0.112916505748197	0.194077732590326	0.0781330413093244	0.0473896400436826	0.142791556339694	0.276954528833635	0.132354558764837	0.105086158719107	0.71628801853447	0.937707789196349	0.361237462313696	0.289223958869405	0.124164079621657	0.219588348164807	0.0891801292813944	0.0630566206224858	0.257496158992052	1.29452185384452	1.49329875500286	1.73091568010502	tg/wt	M19	TSeries-02022018-0723-052	OK	262144	216.03	2.5	2018-02-02	F	run	180.064000164039	0.21420845603026
TSeries.02022018.0723.055	0.0148717641341245	0.0329353053008574	0.0130471666769776	0.013036309170454	0.010235289194122	0.0158830533488039	0.00743099112463058	0.00661449247139397	0.0859200347282139	0.0859200347282139	0.0218898268346894	0.021340756358884	0.0652145014454836	0.0652145014454836	0.0147735419045438	0.00294130114934764	0.133668967047676	0.308817948200233	0.758640264537791	0.306583051566865	tg/wt	M19	TSeries-02022018-0723-055	OK	262144	431.95	2.5	2018-02-02	F	run	223.506346666666	NA
TSeries.02072018.0753.037	0.169622911447539	0.568449388019945	0.315148574461057	0.35506264204296	0.189611438557108	0.723397975530567	0.444059451034017	0.506559698028815	NA	NA	NA	NA	0.502729849163039	0.850444000473377	0.31654016013178	0.173719032259893	0.497990787118191	1.7912500172286	NA	3.44691396401517	tg/wt	M19	TSeries-02072018-0753-037	OK	262144	134.62	4	2018-02-07	F	run	230.637686103133	NA
TSeries.02082018.0734.048	0.035579303192125	0.102386751665409	0.0520925380058481	0.0588278328863961	0.0561997004696461	0.119603588609237	0.0523710026921799	0.0509488443604912	0.218503520042952	0.378379094998534	0.176011107305922	0.168836302546386	0.287094968865147	0.371788247203519	0.139493999446725	0.0816791657512931	1.05391785108811	2.80596986476965	3.62058281389737	3.30568358374013	tg/wt	M16	TSeries-02082018-0734-048	OK	262144	116.97	4	2018-02-08	M	run	128.184918518519	NA
TSeries.02082018.0734.048.1	0.0122122636310452	0.0275236995664182	0.0109344957661563	0.0120226501809927	0.0306455568968882	0.0495336258500713	0.019382489809191	0.0183926980884077	0.0895909577271842	0.0895909577271842	0.0193007424579528	0.0164238566162666	0.0218002238129876	0.0218002238129876	0.00429511916541301	0.00212830437839979	0.405415549979254	0.695265845872834	2.63603624151095	1.48279163632059	tg/wt	M16	TSeries-02082018-0734-048	OK	262144	116.97	4	2018-02-08	M	run	113.794923425856	0.142803787948345
TSeries.02082018.0734.050	0.116748250857345	0.261071908934116	0.135793996767052	0.128592401962435	0.167101818735599	0.362167386055232	0.183490523842409	0.190639955083605	0.45311266028969	0.72458020941659	0.433728343996008	0.449988643868913	0.282523636003487	0.501204611245658	0.268573640913462	0.289826197813335	1.12748927021643	3.59310852133504	1.9865542074719	6.21335662705449	tg/wt	M16	TSeries-02082018-0734-050	OK	262144	250.1	4	2018-02-08	M	run	393.762959999999	NA
TSeries.02082018.0734.050.1	0.0375549412216523	0.063144654361832	0.0310563116652849	0.026473377782951	0.0547125210758506	0.101907167464888	0.0381140104503281	0.0257745401736431	0.189511333500123	0.254300308861103	0.101923156873004	0.110066076631831	0.153894784256071	0.211166056327266	0.0510000621522991	0.0168353080427104	0.757381123500415	1.70869292534839	1.93834086171677	3.43106155023545	tg/wt	M16	TSeries-02082018-0734-050	OK	262144	250.1	4	2018-02-08	M	run	216.606043004542	NA
TSeries.02082018.0734.051	0.24837412997166	0.662626900240656	0.338077668756063	0.295398605929738	0.274267308720815	0.722660230553782	0.436974432343599	0.4537480569366	0.478650977060147	1	0.643752373432783	0.697188096012906	0.376695102917493	0.795865193637412	0.432705352566277	0.384130697920542	0.247502761833944	1.33340277890106	1.68728019164438	2.55537706237949	tg/wt	M16	TSeries-02082018-0734-051	OK	262144	117.22	2.5	2018-02-08	M	run	326.517655664061	NA
TSeries.02082018.0734.054	0.141141490598844	0.215345332825503	0.0940405991372625	0.126700337954428	0.137366136204597	0.263002548684022	0.107282204226384	0.116355407452999	0.0576257239479656	0.0576257239479656	0.0031025489210423	0	0.225659630513566	0.308266090979638	0.105803338900605	0.10118284086841	0.667558848119335	1.90867263674904	2.92135036155504	3.7137057235996	tg/wt	M16	TSeries-02082018-0734-054	OK	262144	205.55	4	2018-02-08	M	run	296.180148148149	0.0889925522857677
TSeries.02092018.0733.030	0.079122634455816	0.25861039602103	0.140248788834842	0.149885010874418	0.125029829233875	0.348614603534595	0.193851777737202	0.199807233785762	NA	NA	NA	NA	0.209192254264107	0.537026099104007	0.324166443574914	0.363407416339466	0.668933885426187	2.22583350183319	NA	4.7742669158278	tg/wt	M16	TSeries-02092018-0733-030	OK	262144	80.93	4	2018-02-09	M	run	183.590386364219	NA
TSeries.02092018.0733.031	0.145424031423424	0.268720389680486	0.122467428375918	0.126101287946108	0.157926179086392	0.302256693202049	0.122425442589337	0.129523950586177	0.836033092032167	0.884784935331101	0.2425053204217	0.24	0.168523440153686	0.389905806166012	0.16392837940796	0.171864770170392	0.301125506905177	1.28090884658116	2.89575836232163	2.09084461752213	tg/wt	M16	TSeries-02092018-0733-031	OK	262144	178.35	2.5	2018-02-09	M	run	202.803727407406	NA
TSeries.02092018.0733.032	0.159073607537934	0.54091120877277	0.289873833846644	0.302277153832806	0.155436561619003	0.561045040629104	0.311017638664977	0.321987424405206	NA	NA	NA	NA	0.251341360422838	0.600098908607869	0.28040525919213	0.285397649594684	0.76548817050247	3.07953315859133	NA	6.92485905251079	tg/wt	M16	TSeries-02092018-0733-032	OK	262144	182.4	4	2018-02-09	M	run	163.233131605793	NA
TSeries.02092018.0733.032.1	0.0956647788789506	0.147017463123553	0.0736151783093354	0.0723230408750181	0.087848418017554	0.140186708555983	0.060174316957296	0.0535466085807623	NA	NA	NA	NA	0.124755655437743	0.140939523943909	0.0583173865888212	0.0608623468587896	0.655065078536525	1.76062377673393	NA	2.96146584808236	tg/wt	M16	TSeries-02092018-0733-032	OK	262144	182.4	4	2018-02-09	M	run	179.16416	NA
TSeries.02092018.0733.033	0.161530778656224	0.312521451927737	0.123664601985342	0.111383852636976	0.186322144713235	0.351994018783923	0.147821431822408	0.140784494858393	0.209484271930503	0.209484271930503	0.0237790197199989	0	0.12830825940809	0.245887416993248	0.0734537932176776	0.0678704070830214	0.30654236969458	1.35219414121023	1.53419856489336	1.95514063106466	tg/wt	M16	TSeries-02092018-0733-033	OK	262144	106.28	2.5	2018-02-09	M	run	79.6657483748415	0.223661503291381
TSeries.02092018.0733.035	0.439330121509522	0.908988083047935	0.617862183323566	0.698927675113109	0.464407407389463	0.940512658360168	0.660327283925214	0.757849267860681	0.6927343877172	1	0.479627861898914	0.361991831143272	0.444987007132932	0.994145957943255	0.741317585018114	0.858950035597998	0.254718189452788	1.17357160504236	5.77286710230053	1.0036182573687	tg/wt	M16	TSeries-02092018-0733-035	OK	262144	109.37	4	2018-02-09	M	run	122.481410370371	0.330338857796821
TSeries.02092018.0733.037	0.291882997072095	0.622759330702963	0.34617763641859	0.368023018357278	0.299961976099891	0.622483170614484	0.354863366982811	0.379668041520657	NA	NA	NA	NA	0.411358717082349	0.73618639994489	0.425706883770428	0.471813712891089	0.623021523871957	2.54286234024186	NA	4.32357468878612	tg/wt	M16	TSeries-02092018-0733-037	OK	262144	158.85	4	2018-02-09	M	run	137.626939259259	NA
TSeries.02202018.0826.021	0.392122151385279	0.80234695814245	0.370964064705777	0.298363666273978	0.375760194662072	0.846944517097223	0.433234318555314	0.380416304524852	NA	NA	NA	NA	0.653584734385884	0.852147309499103	0.380393695600313	0.22053308674205	0.372673568051184	1.2865217828342	NA	2.13256801351618	tg/wt	M19	TSeries-02202018-0826-021	OK	262144	-102.08	4	2018-02-20	F	run	61.5430394873753	NA
TSeries.05232018.0927.011	0.247503565726314	0.396820393729984	0.211549743348646	0.218564645343798	0.235442932662455	0.398979758534114	0.205887511042494	0.228602264027161	NA	NA	NA	NA	0.30341119470445	0.481715441841867	0.228995552232186	0.240865895260309	0.564524611730369	2.42743953366133	NA	3.66118765201288	wt/wt	M22	TSeries-05232018-0927-011	OK	262144	137.15	4	2018-05-23	F	run	93.9044148148148	0.168645745041806
TSeries.05232018.0927.012	0.0365232061269341	0.0556915881909447	0.0228611634807113	0.0157748710814566	0.0474117565971143	0.0639976829622555	0.0292638445894405	0.0194642383999927	0.471541325785474	0.634901840598737	0.373003005299059	0.446601941747573	0.0914193181877454	0.102482495225971	0.0392489845285756	0.0334526895886959	0.182389802984637	0.579118845432052	1.2164359666759	0.791526010778092	wt/wt	M22	TSeries-05232018-0927-012	OK	262144	202.03	2.5	2018-05-23	F	run	63.3224355555547	0.145743142002742
TSeries.05252018.0821.024	0.0754728974019743	0.156087371255713	0.117007737215993	0.114160881586126	0.106988029680138	0.261488251974418	0.187988694335712	0.19767488262744	0.481187661808753	0.481187661808753	0.1184892646008	0.0619895028544859	NA	NA	NA	NA	0.277369677346146	1.11354524732269	1.31904627656913	NA	tg/wt	M24	TSeries-05252018-0821-024	ABNORMAL_HIGH	262144	105.72	2.5	2018-05-25	M	run	81.2022814814816	NA
TSeries.05252018.0821.024.1	0.0970630179921984	0.151001062087062	0.0971255281140462	0.106837910187398	0.143928974381262	0.316441285914986	0.234725348325029	0.251059051926696	0.492814032464123	0.581771782425135	0.228619859470331	0.215376407979051	NA	NA	NA	NA	0.200210300414629	0.757265391463234	0.484083485735948	NA	tg/wt	M24	TSeries-05252018-0821-024	ABNORMAL_HIGH	262144	105.72	2.5	2018-05-25	M	run	80.2720642601857	NA
TSeries.05252018.0821.025	0.139337090080527	0.28113570060835	0.138918027040631	0.149017723634675	0.138867792607551	0.339480894933566	0.154906912342342	0.14855678345928	0.252647251339557	0.347718565155051	0.150800498310114	0.125612740710424	0.31273385354381	0.610562150870188	0.288991905597289	0.312183880579523	1.02547048837088	3.2527659388472	4.45821730231857	4.23129838529534	tg/wt	M24	TSeries-05252018-0821-025	OK	262144	151.5	4	2018-05-25	M	run	120.203754154953	-0.0200408234274639
TSeries.05252018.0821.026	0.184846982657473	0.404243995172923	0.19392574073458	0.234097306144119	0.185245138433729	0.369269746366311	0.179947935958134	0.221173284533908	0.271269997381974	0.489875592988861	0.195610072672601	0.156420337565534	0.16202729205902	0.167866708117414	0.0488105355090249	0.0435335063355444	0.312314291859956	1.63377925512047	1.91181301555645	2.22014152263694	tg/wt	M24	TSeries-05252018-0821-026	OK	262144	252.05	2.5	2018-05-25	M	run	86.0640866948608	0.00412824685273793
TSeries.05252018.0821.027	0.357093016695204	0.505506231563575	0.181831163188479	0.125214484690087	0.370289283109271	0.55378222103771	0.210597140836276	0.159211668514291	0.314894698214336	0.707407989602502	0.340333570534259	0.313303608837016	0.900414615998176	0.932702092114234	0.183638718763722	0.0123535506042039	0.816833049382952	2.55255361852693	2.09873016037252	3.74970462792974	tg/wt	M24	TSeries-05252018-0821-027	OK	262144	252.05	4	2018-05-25	M	run	103.843799744255	0.046519394117327
TSeries.05252018.0821.028	0.241381021075512	0.586018692561461	0.302217910642906	0.26705947681567	0.297200768162436	0.749584350713223	0.416578997642009	0.392589762552725	0.496997459356284	0.941319135716091	0.530787556063123	0.472077234692179	0.43481187485031	0.98876404494382	0.566547190991117	0.550773290207052	0.169636773859688	0.983650879313891	1.09764495432875	0.319875490776304	tg/wt	M24	TSeries-05252018-0821-028	ABNORMAL_HIGH	262144	-58.62	2.5	2018-05-25	M	run	91.5348029629631	-0.0319203068963255
TSeries.05252018.0821.028.1	0.216086477826435	0.423745600138578	0.189602293508153	0.152216160972824	0.315473928590232	0.669079923191704	0.362216506309634	0.312029897390306	0.560238111505784	0.791955989807838	0.287265268825384	0.18234019477626	0.606194073264301	0.749547486363063	0.262947366447856	0.116494080945402	0.15549090230086	0.698546882115324	0.861654930969449	1.02958310617425	tg/wt	M24	TSeries-05252018-0821-028	ABNORMAL_HIGH	262144	-58.62	2.5	2018-05-25	M	run	69.3635727386902	NA
TSeries.05252018.0821.029	0.098317096370923	0.207267312569651	0.112236286078748	0.093115414852471	0.107323512371368	0.243134421326994	0.143319734540039	0.133909494712255	0.067619885285379	0.377137272861675	0.323225178903333	0.326128594818621	NA	NA	NA	NA	0.48949249882744	1.51714947989559	1.81298079039486	NA	tg/wt	M24	TSeries-05252018-0821-029	ABNORMAL_HIGH	262144	-58.62	4	2018-05-25	M	run	88.2064000000003	NA
TSeries.05252018.0821.029.1	0.225837596739563	0.544302013270875	0.370695711474262	0.395207458565229	0.225419465329425	0.53491716959344	0.369516341946211	0.401776510295834	0.175845170107031	0.75069558499175	0.637107889394747	0.618664294706426	NA	NA	NA	NA	0.396879027115386	1.20917968039028	0.487303768542953	NA	tg/wt	M24	TSeries-05252018-0821-029	ABNORMAL_HIGH	262144	-58.62	4	2018-05-25	M	run	79.1610903703691	-0.00166153981128191
TSeries.05252018.0821.031	0.550536138600615	0.891921055174687	0.488279451743314	0.558709880826352	0.53519086684909	0.914152676334663	0.483246331149861	0.521563854816355	0.622510171326884	0.914843240361213	0.494235788712372	0.56034304031731	0.582216223961545	1	0.756244359734279	0.922471487738426	0.420165854067252	1.76494097909912	1.8107200487531	1.54461070327674	tg/wt	M24	TSeries-05252018-0821-031	OK	262144	27.6	4	2018-05-25	M	run	102.115917037037	NA
TSeries.05252018.0821.031.1	0.229524941338408	0.30677915595679	0.101377525812009	0.0526205359768021	0.279835804197306	0.356234075812583	0.118387798829987	0.0623872030510852	0.134084917059703	0.190992178802853	0.0830518135399513	0.0736242855039912	0.423885411088148	0.580270868210844	0.227405107629392	0.157581557866581	0.653487931095839	2.17996624178685	2.26242377227224	1.91028037849156	tg/wt	M24	TSeries-05252018-0821-031	OK	262144	27.6	4	2018-05-25	M	run	87.1655851851847	0.195785022158292
TSeries.05252018.0821.035	0.538113544626131	0.891250582863841	0.48472676405836	0.616532188269581	0.525827057874646	0.912995840356859	0.497225972595334	0.608142062528702	0.454482649732017	0.738522605157856	0.363384894171003	0.435241873597233	0.600800030706753	0.950968515113112	0.507378477911596	0.631227010490073	0.135543121575404	0.82271574904567	1.16072319095965	0.927813754009056	wt/wt	M22	TSeries-05252018-0821-035	OK	262144	241.7	2.5	2018-05-25	F	run	64.7372088888887	0.208394507766099
TSeries.05292018.0942.031	0.624584874073576	0.90676330340557	0.778304951107705	0.85337154286651	0.539425582265838	0.949851247386602	0.848832737804891	0.92850474255599	NA	NA	NA	NA	0.81261460414721	1	0.871511447531676	0.992435994922411	0.0466991275715011	0.310725968062365	NA	0.396913652125472	wt/wt	M22	TSeries-05292018-0942-031	OK	262144	108.65	2.5	2018-05-29	F	run	103.7777971014	NA
TSeries.05292018.0942.031.1	0.137672417529568	0.363935979159597	0.119789457761281	0.0714827869202996	0.267457616575591	0.57543377184825	0.194771107211517	0.104689410229201	NA	NA	NA	NA	0.443310757070951	0.636100578731172	0.180094415896799	0.138508371385084	0.26204905835481	1.30076872550164	NA	2.23463373091039	wt/wt	M22	TSeries-05292018-0942-031	OK	262144	108.65	2.5	2018-05-29	F	run	131.724639999999	0.310455254696331
TSeries.05292018.0942.031.2	0.241017524706141	0.366625618553113	0.133307497452675	0.096508200489069	0.207464668501781	0.354436195546621	0.147510373278675	0.140147779277439	NA	NA	NA	NA	0.292042488778261	0.321596338503471	0.07363788260033	0.0342690218923896	0.203464350939073	1.02636972801378	NA	2.46234812170664	wt/wt	M22	TSeries-05292018-0942-031	OK	262144	108.65	2.5	2018-05-29	F	run	134.280699259258	NA
TSeries.05292018.0942.031.3	0.119747860869723	0.16346682896722	0.0848154700604987	0.109539261535768	0.235470360551763	0.298937023349852	0.169494229522206	0.210420289182589	NA	NA	NA	NA	0.212373096901143	0.212373096901143	0.0769010229867039	0.0754280158210489	0.274136032976885	1.12807718674975	NA	1.6255914327436	wt/wt	M22	TSeries-05292018-0942-031	OK	262144	108.65	2.5	2018-05-29	F	run	163.026701691373	NA
TSeries.05292018.0942.032	0.0663574859002668	0.075196187647535	0.0337685017093947	0.0289256810451735	0.110167850396219	0.12508463388685	0.0590720708844096	0.0523096690665609	0.301627825234779	0.311316598715397	0.125270252961654	0.129921800320646	0.0858270210186728	0.0858270210186728	0.0232213990894708	0.0105133394951866	0.314464073814832	1.19682141158281	0.9056187446952	1.22243250127582	wt/wt	M22	TSeries-05292018-0942-032	OK	262144	117.85	4	2018-05-29	F	run	113.108296296296	NA
TSeries.05292018.0942.032.1	0.0487773948070863	0.0502963212712315	0.0239949624519988	0.0284539122203041	0.0616931868243266	0.0625659766117	0.0275056421981749	0.0325021926740615	0.421611811746592	0.421611811746592	0.128935544390651	0.141065007594381	0.0349335300409231	0.0349335300409231	0.00757428200678218	0.00474275846262131	0.361962399881737	1.20093720127168	0.229998411351134	1.30430718309652	wt/wt	M22	TSeries-05292018-0942-032	OK	262144	117.85	4	2018-05-29	F	run	132.650814175744	NA
TSeries.05292018.0942.032.2	0.0293577823898749	0.0386329897656965	0.0220979024343298	0.0243496266083711	0.0404334913009597	0.0630347474812629	0.0342091073325193	0.0368272698205416	0.375977075950739	0.383968525536359	0.103617274527624	0.0886680997937423	0.0640052689881745	0.0640052689881745	0.0119074837835207	0.00289585809562196	0.345684813404102	1.0392023244006	1.12773414597981	1.02142765946824	wt/wt	M22	TSeries-05292018-0942-032	OK	262144	117.85	4	2018-05-29	F	run	106.717202962963	NA
TSeries.05292018.0942.032.3	0.049598442980604	0.0585066214456321	0.0274564805533702	0.0247172579623385	0.0594898381323649	0.0670048658620381	0.0324015861718025	0.033287392451892	0.379435128527317	0.390978313084927	0.109990638037977	0.0668261397955333	0.110278845935605	0.133394846285069	0.0565342707096397	0.0685138207945538	0.403193825617914	1.02204069622601	2.48293739526827	2.03342186628861	wt/wt	M22	TSeries-05292018-0942-032	OK	262144	117.85	4	2018-05-29	F	run	139.733319933359	0.204704171399179
TSeries.05292018.0942.032.4	0.20366063896305	0.416164343248734	0.205767557041283	0.203213271744423	0.209527590225156	0.396557671788381	0.203261111492824	0.231950231213369	0.713594218023751	0.826766116982931	0.421558863301243	0.527864055256991	0.229330258313667	0.297723236447765	0.14540133409057	0.172459171361129	0.552788528982676	1.98681318602914	2.29340159523659	3.38862643241104	wt/wt	M22	TSeries-05292018-0942-032	OK	262144	117.85	4	2018-05-29	F	run	123.793968400756	NA
TSeries.05292018.0942.033	0.00554652144146955	0.00560736921364493	0.00153684167210752	0.00142749129980593	0.0110166223262151	0.0110166223262151	0.00250028346986918	0.00138031578189817	0.0141431203497074	0.0141431203497074	0.000334236543445375	0	0.00679763019352346	0.00679763019352346	0.000306910545526846	0	0.0393611901569069	0.164359262370273	0.0946053242741497	0.093553091142688	wt/wt	M22	TSeries-05292018-0942-033	OK	262144	168.45	2.5	2018-05-29	F	run	126.187205925926	NA
TSeries.05292018.0942.033.1	0.0296352879482167	0.0503012861813744	0.0151032953216293	0.00997982741631689	0.0394379044811795	0.0608063375232631	0.0213219569775265	0.0165303626469643	0.0548377429811411	0.0548377429811411	0.00326070271876131	0	0.193777192668464	0.194075732647824	0.03174605789487	0.0011328177143657	0.201126115574207	0.666153968492766	0.619358597766197	0.904122199772424	wt/wt	M22	TSeries-05292018-0942-033	OK	262144	168.45	2.5	2018-05-29	F	run	120.685777777777	NA
TSeries.05292018.0942.033.2	0.504445665996013	0.726405494409104	0.239086391706224	0.180518048972069	0.582680796533622	0.895959275871858	0.314976341972148	0.266099833143541	0.730967092537761	1	0.278909962519878	0.168157614207282	0.477581886508844	1	0.467144509726079	0.465296757450929	0.309844519628341	1.28180189661401	1.24459155977391	0.933778980881065	wt/wt	M22	TSeries-05292018-0942-033	OK	262144	168.45	2.5	2018-05-29	F	run	87.7149530250928	NA
TSeries.05292018.0942.034	0.291912271139958	0.372520776788316	0.121948533686067	0.0517688829012927	0.282427895796647	0.374735961310295	0.120411604996882	0.0568522445107663	0.426871495204611	0.426871495204611	0.0511060372423547	0	0.503921265977814	0.605069701204983	0.199853663903716	0.0616772857705711	0.407251289805733	1.48446985003342	3.66346885186711	1.1589849150504	wt/wt	M22	TSeries-05292018-0942-034	OK	262144	168.45	4	2018-05-29	F	run	103.89260749968	0.115395722012776
TSeries.05292018.0942.034.1	0.403511913360764	0.589351634443683	0.248684364573494	0.194582395078036	0.37055683487309	0.626631612346438	0.263007712068082	0.205094592081023	0.541669793430258	0.795002817993928	0.266657207730726	0.266501340526727	0.574111326170507	0.83401750228336	0.355228394274596	0.271144629040503	0.61096096665186	2.34480076267909	2.93242967972771	3.05569901526372	wt/wt	M22	TSeries-05292018-0942-034	OK	262144	168.45	4	2018-05-29	F	run	111.753004444445	NA
TSeries.05292018.0942.034.2	0.170746225802399	0.267836118304153	0.120699536945775	0.118194154576418	0.166401183582993	0.261914689135732	0.120121645275062	0.1210097768993	0.403212176416275	0.479540675557242	0.120979308399857	0.0648688303222483	0.345701459196851	0.446239210073404	0.201034036578428	0.188767920110797	0.559188019464873	1.87138800353191	2.01622024786181	2.68861194423945	wt/wt	M22	TSeries-05292018-0942-034	OK	262144	168.45	4	2018-05-29	F	run	104.732802853601	NA
TSeries.05302018.1052.043	0.116922923188805	0.282577927603703	0.197763894657632	0.198554582845928	0.126597166939144	0.287303250734083	0.192015329405937	0.180757191434482	NA	NA	NA	NA	0.0760224232835654	0.077977639446064	0.0276754272926897	0.0275019739055606	0.583458132476957	1.96711539466884	NA	3.02444622164	tg/wt	M24	TSeries-05302018-1052-043	OK	262144	73.43	4	2018-05-30	M	run	64.9602488888878	NA
TSeries.05302018.1052.046	0.541736868891647	0.934535570338357	0.66236078450962	0.892482068289659	0.507388643407863	0.973653098015303	0.709822130282618	0.930317708596027	0.290536029359538	0.86850383586512	0.571308453238644	0.655472295159407	0.355843183086266	1	0.86067246212717	0.990902285529779	0.0797219113415824	0.567328741296179	1.19722067880387	0.305769175370159	tg/wt	M24	TSeries-05302018-1052-046	OK	262144	26.5	2.5	2018-05-30	M	run	66.6469925925937	NA
TSeries.05302018.1052.049	0.437849093068771	0.705507049398144	0.402947819195316	0.526400188639351	0.489039758330381	0.779176276675383	0.444734084721357	0.591332338936704	0.538042915931477	0.765753683003781	0.523493326782769	0.678029450113336	0.541632887359897	0.850879514701612	0.341807451988628	0.363400012928263	0.363268206600601	1.52248791030478	1.28663289460295	3.11374383668811	tg/wt	M24	TSeries-05302018-1052-049	OK	262144	148.62	4	2018-05-30	M	run	93.5551934907646	NA
TSeries.06012018.0919.050	0.12501637347604	0.340470334607617	0.177143725967741	0.180788586352557	0.266131207209646	0.701102401915309	0.398866222102067	0.421646597609054	NA	NA	NA	NA	NA	NA	NA	NA	0.361158941817434	1.34336954410224	NA	NA	tg/wt	M24	TSeries-06012018-0919-050	OK	262144	117.18	2.5	2018-06-01	M	run	98.5927762962963	NA
TSeries.06012018.0919.050.1	0.0159915383219999	0.0320769152328259	0.0164535286004407	0.0178473031110836	0.0397693817310241	0.079123331279182	0.031502468934055	0.0393736337087346	NA	NA	NA	NA	NA	NA	NA	NA	0.230347582265238	1.07621634080966	NA	NA	tg/wt	M24	TSeries-06012018-0919-050	OK	262144	117.18	2.5	2018-06-01	M	run	99.1356622222235	NA
TSeries.06012018.0919.052	0.0701436097963199	0.102331610525021	0.0459330540184036	0.0328383640318876	0.110169962761642	0.149310100284255	0.0700233649901709	0.0563111917410033	NA	NA	NA	NA	0.22367204051715	0.316556291390728	0.105897718119453	0.0855685814413278	0.525710253324506	1.88930810736899	NA	2.54203208956178	tg/wt	M24	TSeries-06012018-0919-052	OK	262144	228.32	2.5	2018-06-01	M	run	108.724834739915	NA
TSeries.06012018.0919.052.1	0.021833064421749	0.0366544666842013	0.0142665789143839	0.0166661516512816	0.0477364922420247	0.0642462296574247	0.0237792640639337	0.0233146140080348	NA	NA	NA	NA	0.140337491756848	0.140337491756848	0.0226818292082484	0.00382553407832265	0.235332014168562	0.743094607831492	NA	0.632597815641525	tg/wt	M24	TSeries-06012018-0919-052	OK	262144	228.32	2.5	2018-06-01	M	run	115.80674074074	NA
TSeries.06012018.0919.052.2	0.00279063431282014	0.00376413743242852	0.0013302362766098	0.00109958062855191	0.00761613956643431	0.00928392401607761	0.00381936814761163	0.0039994295139061	NA	NA	NA	NA	0	0	0	0	0.0332729102487703	0.048096382308543	NA	0	tg/wt	M24	TSeries-06012018-0919-052	OK	262144	228.32	2.5	2018-06-01	M	run	79.210950642913	NA
TSeries.06012018.0919.053	0.0825984174321245	0.168720270521258	0.0759346310193348	0.0780459264737287	0.0912613965841936	0.175353528748603	0.0704442496677028	0.0680533371692041	NA	NA	NA	NA	0.212280590288601	0.371708617962503	0.157897532852202	0.143974531485016	1.79491601841481	4.74524481388581	NA	5.93947079955433	tg/wt	M24	TSeries-06012018-0919-053	ABNORMAL_LOW	262144	228.32	4	2018-06-01	M	run	86.5111822222221	NA
TSeries.06012018.0919.053.1	0.0450326691223426	0.0545585483463927	0.0181454293382049	0.0172917965329819	0.0421843933030002	0.0476243162864886	0.0157522758457413	0.0138979119872929	NA	NA	NA	NA	0.0911252994348533	0.0911252994348533	0.0394263205680231	0.0407871441229606	1.29771225601612	2.26609015297213	NA	4.38301594761498	tg/wt	M24	TSeries-06012018-0919-053	ABNORMAL_LOW	262144	228.32	4	2018-06-01	M	run	89.3729896296296	NA
TSeries.06012018.0919.053.2	0.0248383216275984	0.0290221347531109	0.0071285015611457	0.00468882716188975	0.0308100587795463	0.0333100173216415	0.0069345391554909	0.00387905608266529	NA	NA	NA	NA	0.0178307203078043	0.0178307203078043	0.00185786594007974	0	0.499713581461069	0.82230934050694	NA	0.590621751079005	tg/wt	M24	TSeries-06012018-0919-053	ABNORMAL_LOW	262144	228.32	4	2018-06-01	M	run	128.743188148148	NA
TSeries.06012018.0919.054	0.314804055453502	0.658826254354573	0.383929504027584	0.501724527931293	0.39860019209563	0.847900975591549	0.517068268205424	0.671919192069942	0.441660880453057	0.625936061593344	0.273423334944764	0.390761016218118	NA	NA	NA	NA	0.170887334076657	1.02654387271438	2.04875170065772	NA	tg/wt	M24	TSeries-06012018-0919-054	OK	262144	43.92	2.5	2018-06-01	M	run	108.583866666667	NA
TSeries.06012018.0919.054.1	0.171467147832546	0.303177365301248	0.110825190003923	0.0645315586845559	0.242899034176933	0.449201428993929	0.164012352559765	0.104022030499462	0.0985900339065987	0.0985900339065987	0.00920869916554434	0	NA	NA	NA	NA	0.277797489404125	1.24191053395498	1.77129154182507	NA	tg/wt	M24	TSeries-06012018-0919-054	OK	262144	43.92	2.5	2018-06-01	M	run	106.965556478279	-0.0236303241891071
TSeries.06012018.0919.055	0.269822127642526	0.381724964395113	0.257147105011853	0.284573480841597	0.257287241947713	0.365247694587301	0.256825841477917	0.287983600426875	0.206309752713212	0.232153725210855	0.112704728318534	0.111316480579405	0.202484547717095	0.379619114605522	0.222751355773458	0.216719332966122	0.696357211891809	2.44821399265326	3.33760795999814	2.76938646934214	tg/wt	M24	TSeries-06012018-0919-055	OK	262144	43.92	4	2018-06-01	M	run	89.6848059259259	NA
TSeries.06012018.0919.055.1	0.308690913286507	0.6564802178191	0.362645441601398	0.436407305473655	0.256476263210038	0.63743487093446	0.342681463414643	0.39369202260082	0.426904059273981	0.546788379855418	0.114576833031458	0.0779096262632721	0.17744109720205	0.447311549851739	0.225698537205496	0.253454905009586	0.530922282555982	2.14935819553794	1.65330651672563	3.17024299091542	tg/wt	M24	TSeries-06012018-0919-055	OK	262144	43.92	4	2018-06-01	M	run	98.4356977777783	NA
TSeries.06012018.0919.056	0.18216907181817	0.43855871266988	0.166914869035886	0.114416555794337	0.219764808708791	0.467428007446206	0.162028997002377	0.107551163880128	0.283370929823805	0.549234931999337	0.221105745674356	0.222012554682528	0.220183874626719	0.353857117227042	0.0840509240723773	0.0299409904137539	0.303324943276235	1.32230837104775	0.79329358703401	2.70060981667221	tg/wt	M24	TSeries-06012018-0919-056	OK	262144	123.05	2.5	2018-06-01	M	run	103.400385185185	NA
TSeries.06012018.0919.057	0.246403484340411	0.593374469551045	0.34359915371532	0.440674836709291	0.260983832672685	0.600274699409255	0.334253961050511	0.412368053275916	0.399049882395001	0.905375956079728	0.537440375961213	0.606535675821628	0.23580253245298	0.652247830739254	0.366671661653179	0.46528257954564	0.552064097237871	2.42476486334939	1.38235888392852	3.81408142507546	tg/wt	M24	TSeries-06012018-0919-057	OK	262144	123.05	4	2018-06-01	M	run	94.7086696296294	NA
TSeries.06012018.0919.057.1	0.351483280000931	0.776199852466617	0.365690491757265	0.381128119487707	0.354947826727086	0.78007757353978	0.347088669777828	0.350113936642656	0.266103497379161	0.771649944754535	0.378512620687045	0.436258800422691	0.320456438685039	0.758777565515922	0.332154919368778	0.326293263323326	0.462024825329449	2.13994852310063	1.98445670073812	4.01087933212359	tg/wt	M24	TSeries-06012018-0919-057	OK	262144	123.05	4	2018-06-01	M	run	137.84753185185	NA
TSeries.06072018.0710.005	0.0414052485950879	0.0796807104092819	0.0494013092103169	0.0469660770960817	0.0620113208190804	0.121418403678964	0.083002345017039	0.0857855529798147	0.207092099150224	0.231578929771572	0.0740954516690005	0.054871491892657	0.190891930486982	0.235018314902303	0.0963297855399649	0.0887159123004675	0.671001859150289	2.16694822128433	2.90605938810898	6.2103750084317	tg/wt	M24	TSeries-06072018-0710-005	OK	262144	76.47	4	2018-06-07	M	run	60.0016649288582	NA
TSeries.06082018.0724.011	0.105141828886855	0.17961327010537	0.0994032256258245	0.108464481346958	0.109636523814763	0.170415841028192	0.0908095983761982	0.0948663692341111	0.697240067889683	0.814921261805952	0.463479019635205	0.511242436748265	0.360747198124531	0.409238963232173	0.163542379275194	0.138982366071707	0.697430136031569	2.6643658621112	1.40688338025806	2.92502522213786	tg/wt	M24	TSeries-06082018-0724-011	ABNORMAL_HIGH	262144	330.9	4	2018-06-08	M	run	127.38373037037	NA
TSeries.06082018.0724.011.1	0.0653084666418251	0.142992697984567	0.107569574641221	0.102859100618971	0.0772713271348573	0.174255640806851	0.145003253727125	0.150056523385441	0.384056264410597	0.709296160862353	0.447886627916927	0.398140287361245	0.145558461208986	0.205689210674397	0.0817656768084324	0.0767611787461717	0.585055252148192	1.96539976262318	0.786776245754083	3.1243721222887	tg/wt	M24	TSeries-06082018-0724-011	ABNORMAL_HIGH	262144	330.9	4	2018-06-08	M	run	71.7928622222227	NA
TSeries.06082018.0724.011.2	0.0433294374080489	0.0963603471124673	0.0713181529187297	0.0712596724861675	0.0370908477519862	0.104875199547781	0.0692118099726874	0.0666749350981293	0.261908727055199	0.363690405058348	0.147677382997313	0.141574380391985	0.251346906441823	0.297230974800336	0.18200477446955	0.188117407971911	0.475547977669321	1.47825668217058	1.08757301655442	2.67869068642322	tg/wt	M24	TSeries-06082018-0724-011	ABNORMAL_HIGH	262144	330.9	4	2018-06-08	M	run	108.598250004606	NA
TSeries.06082018.0724.011.3	0.045152011223539	0.111617634812038	0.0774746117680565	0.0757067784123392	0.0395258814247282	0.074520687898171	0.0447783240910753	0.0421021176845082	0.376096604204188	0.425560094738486	0.21144648237382	0.212110467468319	0.23060891098875	0.302466682109213	0.158023671186473	0.155833816375855	0.403880859706616	1.41690319199954	0.689269787946979	3.08312660252361	tg/wt	M24	TSeries-06082018-0724-011	ABNORMAL_HIGH	262144	330.9	4	2018-06-08	M	run	125.156335188731	NA
TSeries.06082018.0724.011.4	0.0463019837377711	0.130719931097974	0.0927170493254293	0.0968637521310477	0.0735655974519892	0.179313815690147	0.108652711495224	0.118484380305707	0.321924556161842	0.386351531699391	0.198805638415333	0.217668292408769	0.151320812058748	0.231068238281085	0.115843972562436	0.114159897451885	0.375935359101278	1.28891992506533	0.800515904457528	2.21511743109238	tg/wt	M24	TSeries-06082018-0724-011	ABNORMAL_HIGH	262144	330.9	4	2018-06-08	M	run	109.795049493754	NA
TSeries.08152018.0812.005	0.449394560465322	0.822132597729689	0.508678254474601	0.568428905784473	0.520684691513035	0.902625813886344	0.603503120692669	0.692801094646139	0.273630445231797	0.725138007131373	0.447097738873547	0.448870608982341	0.282028526890856	0.889763779527559	0.704083802555276	0.722652443484064	0.0959822837470162	0.57889055613024	0.869423972962803	0.604392449743216	wt/wt	M10	TSeries-08152018-0812-005	OK	262144	11.7	2.5	2018-08-15	M	run	92.2614226254865	NA
TSeries.08152018.0812.006	0.43437532698405	0.706421539016968	0.268159038016239	0.185791677894646	0.451341919045058	0.756697896702044	0.292985448216648	0.207435432283773	NA	NA	NA	NA	0.334527415682961	0.60682395576226	0.356472602246847	0.353731438249077	0.476352858467026	1.55101779329361	NA	2.55915840220541	wt/wt	M10	TSeries-08152018-0812-006	OK	262144	5.58	4	2018-08-15	M	run	106.945067507369	NA
TSeries.08152018.0812.007	0.378256612488875	0.657028126911809	0.281411327202004	0.199653227126621	0.338472153162031	0.662850236276778	0.32449732367877	0.266491606718865	NA	NA	NA	NA	0.226208828428211	0.473370038122226	0.212041081742464	0.200258673246291	0.159374101315504	0.879774374778314	NA	1.63731248855194	wt/wt	M10	TSeries-08152018-0812-007	OK	262144	136.18	2.5	2018-08-15	M	run	110.215314570179	NA
TSeries.08152018.0812.007.1	0.213303447382996	0.3878233044723	0.138117450190831	0.108376106179032	0.261754739790793	0.491276682251107	0.188898591780609	0.170503399738884	NA	NA	NA	NA	0.193086418829014	0.309892807439415	0.148211908301525	0.1545061892447	0.229362275831371	1.14442655555432	NA	1.38711964001849	wt/wt	M10	TSeries-08152018-0812-007	OK	262144	136.18	2.5	2018-08-15	M	run	79.8724079046514	NA
TSeries.08152018.0812.007.2	0.31752052666776	0.877896593221461	0.742178535231332	0.74689222046324	0.27618491502856	0.915856509838852	0.786657786923236	0.796996215154398	NA	NA	NA	NA	0.438507068491221	0.738940970799756	0.522671948665708	0.58152426036938	0.0544193827186793	0.525604909060673	NA	2.06650414915821	wt/wt	M10	TSeries-08152018-0812-007	OK	262144	136.18	2.5	2018-08-15	M	run	74.8343327438159	NA
TSeries.08152018.0812.008	0.358909062643694	0.682883871039575	0.396054668613053	0.336975087788645	0.34252791490534	0.698845559083287	0.447322825081663	0.39565031031079	NA	NA	NA	NA	0.135353046443566	0.369838956019596	0.268462502764433	0.250799426024552	0.32776209430217	1.23233194517809	NA	1.83641350866867	wt/wt	M10	TSeries-08152018-0812-008	OK	262144	136.18	4	2018-08-15	M	run	89.0319902385121	NA
TSeries.08152018.0812.010	0.33368890036701	0.576233960481507	0.268551789685103	0.210144466239711	0.372568335003322	0.551920892063416	0.273499553034783	0.175645416515984	NA	NA	NA	NA	0.481868010805803	0.805075149635977	0.437469977165194	0.412004744110005	0.741691600560971	2.40367780295517	NA	1.92563569934485	wt/wt	M10	TSeries-08152018-0812-010	OK	262144	61.28	4	2018-08-15	M	run	106.326615952269	NA
TSeries.08152018.0812.010.1	0.353673841418761	0.886122713738471	0.702633158377941	0.819544127439581	0.378851509321086	0.944088242301111	0.768162528784419	0.888208648759087	NA	NA	NA	NA	0.205884749963197	0.771881170749304	0.597343503140002	0.662061613576801	0.175908434112687	0.518764279287214	NA	0.897922001635698	wt/wt	M10	TSeries-08152018-0812-010	OK	262144	61.28	4	2018-08-15	M	run	255.873221268444	0.193825341307206
TSeries.08222018.0636.026	0.230214254808026	0.437039681007887	0.193444306943319	0.169825172095998	0.259257073929491	0.451362725493203	0.175178696581668	0.1437610655598	NA	NA	NA	NA	0.429578989000422	0.49125238325542	0.229650929071953	0.208841192238994	0.656115723057811	2.25646074974768	NA	3.32090937598684	wt/wt	M10	TSeries-08222018-0636-026	OK	262144	93.7	4	2018-08-22	M	run	103.803456774182	NA
TSeries.08222018.0636.026.1	0.1532744762601	0.226363316443031	0.0781532281001324	0.0686470945795248	0.161745490386795	0.23329065617524	0.0878343036651603	0.0792785999348496	NA	NA	NA	NA	0.301664560052228	0.319823848955791	0.0746006791423086	0.0517990150439409	0.670524907064602	2.02778993672128	NA	3.41631869903397	wt/wt	M10	TSeries-08222018-0636-026	OK	262144	93.7	4	2018-08-22	M	run	80.3512463640004	0.162236927949703
TSeries.08222018.0636.027	0.0749927528915308	0.0823977910340329	0.0357406799212873	0.0299499710667408	0.11470693899353	0.120168792484589	0.0448944751847958	0.0359300521361767	0.274558826496354	0.350218273618672	0.13120264720169	0.124100447412638	0.18466851641334	0.260481724050055	0.110755334091649	0.0952265238296574	0.224465181076989	0.933219610025678	1.17503941208695	1.39129788070426	wt/wt	M10	TSeries-08222018-0636-027	OK	262144	162.57	2.5	2018-08-22	M	run	103.14210616088	NA
TSeries.08222018.0636.027.1	0.366157128426216	0.551177165783661	0.240305173915336	0.263139335247362	0.390874506118557	0.626161628955603	0.308667025160748	0.365347281369416	0.249324042694408	0.290861533479098	0.0663704550554126	0.041946794613696	0.533091990587308	0.759369720742607	0.373173642462852	0.399844099178027	0.188164176575859	1.17810264534281	3.01867679915187	1.7652591144424	wt/wt	M10	TSeries-08222018-0636-027	OK	262144	162.57	2.5	2018-08-22	M	run	118.309255998975	0.210801678590205
TSeries.08222018.0636.028	0.227038506989977	0.418044798402893	0.228644911603291	0.230400359513475	0.24580011642528	0.441673919599403	0.211360659477275	0.194616500225502	0.0812019978372789	0.0812019978372789	0.0247430652266902	0.020243605802785	0.454795677779331	0.724268928944379	0.445550585469427	0.506742321062659	0.630108427267382	2.65739000207514	2.76337918838259	2.47243154715763	wt/wt	M10	TSeries-08222018-0636-028	OK	262144	162.57	4	2018-08-22	M	run	65.011840792858	0.0898277623091779
TSeries.08222018.0636.028.1	0.184268734966088	0.26167704700801	0.093743326183897	0.0572404642946256	0.21850490600975	0.287556066296104	0.101455378642639	0.0605048069666848	0.744128137731541	0.748732189296919	0.230618572648085	0.0616273365651121	0.367459278455546	0.460269925021308	0.165459526657163	0.128056262982629	0.697193311904411	2.43519135102937	1.75943191515918	3.55139380166974	wt/wt	M10	TSeries-08222018-0636-028	OK	262144	162.57	4	2018-08-22	M	run	89.8117176299707	NA
TSeries.08222018.0636.028.2	0.195963167469454	0.270036474239832	0.107685425596873	0.0883972783379312	0.234372801863715	0.295025474564272	0.10912682885976	0.0778799388309223	0.410554631678293	0.541986928442949	0.12681082263863	0.0492686767094892	0.347614415861347	0.479306937918735	0.196672949438917	0.154029646955639	0.657953389048819	2.45120301408753	2.42865311089844	2.86063233141197	wt/wt	M10	TSeries-08222018-0636-028	OK	262144	162.57	4	2018-08-22	M	run	82.6091939442129	0.168839296952177
TSeries.08222018.0636.029	0.109509066068281	0.218929457270961	0.146709223554445	0.151965312796216	0.166113203421101	0.234443333687616	0.149267496762112	0.165347516747085	0.17470669104174	0.326347546668499	0.197207185415983	0.19016522575447	NA	NA	NA	NA	0.204586833039248	1.16092859630511	0.737169181500571	NA	wt/wt	M10	TSeries-08222018-0636-029	OK	262144	91.12	2.5	2018-08-22	M	run	62.534130427329	0.193298434036765
TSeries.08222018.0636.030	0.330430747710451	0.741407763239679	0.632552018114902	0.662103242976732	0.3667126403232	0.834764292441723	0.702437584420418	0.75042467909666	0.247840064594618	0.69844001183993	0.523891920942296	0.477906968553638	0.129246818327169	0.765113299235455	0.682828795405469	0.704068105289397	0.164564410077353	0.868663449124246	1.23439398595081	2.49205187924499	wt/wt	M10	TSeries-08222018-0636-030	OK	262144	90.93	4	2018-08-22	M	run	94.7623873826324	0.338830589898216
TSeries.08222018.0636.031	0.310693158283931	0.736420447466082	0.359637041210942	0.381656280663579	0.32380348129197	0.752798006282014	0.387646197857554	0.397574535341913	0.537625610707443	0.902023244607518	0.442943421304139	0.433234930446466	0.550047439463333	0.767922559937732	0.362680909154496	0.43834094096358	0.0963109431313947	0.718631718555741	0.583073262184912	1.19261010417118	wt/wt	M10	TSeries-08222018-0636-031	OK	262144	154.12	2.5	2018-08-22	M	run	64.4218037620861	0.32717212120229
TSeries.08222018.0636.032	0.288158358548079	0.414439771809738	0.139156524118418	0.0762354372284675	0.35726468938286	0.447697859142153	0.186201792977466	0.132769640632416	0.360350487903912	0.449798897191667	0.247176320301409	0.242489723848198	0.344816799770927	0.455073856563864	0.199977831385536	0.154085620437914	0.31672614490236	1.37708719853025	1.49043495164975	1.82107463612448	wt/wt	M10	TSeries-08222018-0636-032	OK	262144	169.53	4	2018-08-22	M	run	121.036822110016	0.283867955025592
TSeries.08222018.0636.034	0.720864119401039	0.985032305474791	0.777128109737334	0.900667492382433	0.727559286665108	0.999882200494758	0.80947523518312	0.934507624598948	0.576182461010313	1	0.807547208764074	0.907237580822112	0.28592453452629	1	0.955521410148988	0.988792554994956	0.10313344878254	0.604574431931633	0.616150612336291	0.0744366257690432	wt/wt	M10	TSeries-08222018-0636-034	OK	262144	-63.2	4	2018-08-22	M	run	45.1083810147102	0.320792607933132
TSeries.08222018.0636.035	0.518493104978854	0.991946307606546	0.40277630073285	0.227111438199816	0.50367709621464	0.999110854956059	0.479433608972209	0.356893813752412	0.521537956973735	0.999397858348903	0.561850423134244	0.553215779150763	0.419575480308408	1	0.513372828453858	0.434142504167998	0.195950306122518	0.955516213356624	0.654899662944114	1.26788001255659	wt/wt	M10	TSeries-08222018-0636-035	OK	262144	-2.2	2.5	2018-08-22	M	run	165.365759699262	0.319672834736016
TSeries.08232018.0801.015	0.181594427523048	0.233559611121485	0.0549187903922682	0.0223569080244764	0.212084623217047	0.300338530228362	0.0782110189243647	0.0422686214516668	0.245744278766357	0.256148011626872	0.0547613835539682	0.0146764999319513	0.214136144109577	0.280083845799342	0.0847804506760156	0.0662640623866395	0.247085998731847	0.828263871918604	0.781054115739773	0.88995553280305	tg/wt	M14	TSeries-08232018-0801-015	OK	262144	136.82	2.5	2018-08-23	M	run	78.5048742939328	NA
TSeries.08232018.0801.015.1	0.300307324803816	0.500891392000863	0.25708671515327	0.261605533680275	0.370814826757525	0.691879620212478	0.376538346538046	0.392446065901708	0.394282510685308	0.573254163787761	0.304793908249396	0.302105538774754	0.358291361504836	0.751505482261455	0.377885817914356	0.371547798346487	0.283065770732916	1.36380509586589	1.91750350605395	2.80606962714108	tg/wt	M14	TSeries-08232018-0801-015	OK	262144	136.82	2.5	2018-08-23	M	run	71.0684163686338	0.158625906499777
TSeries.08232018.0801.019	0.325825463880916	0.983405446684168	0.909603317990573	0.960555060746721	0.244303341523932	0.999792252454242	0.946279865549789	0.983623541167763	0.368933559674719	0.999996940811241	0.913749444326152	0.957978673237341	0.286421563899994	0.992328383344066	0.883645886027367	0.945604550522444	0.0104037747807697	0.119602593765743	0.150916502642049	0.153504660447444	tg/wt	M14	TSeries-08232018-0801-019	UNSTABLE	262144	148.65	2.5	2018-08-23	M	run	53.29759003688	0.328379719907499
TSeries.08272018.0713.008	0.390972247186615	0.900002384803273	0.621223252815129	0.677315912902818	0.452426750341952	0.961608086098391	0.686731141601032	0.764919201232774	0.3124286241209	0.943271757622961	0.786543733263011	0.861821875228265	0.35553135048293	0.951178234078075	0.78395488248694	0.867272718571487	0.074189794469728	0.500834733617235	0.260668752169607	0.838998536701231	wt/wt	M12	TSeries-08272018-0713-008	OK	262144	144.35	2.5	2018-08-27	F	run	138.724329125834	0.429434473194964
TSeries.08272018.0713.009	0.269751263478002	0.755491145463147	0.584045465964677	0.665929639187836	0.288045104213255	0.788508619545836	0.617231981163317	0.685651425538139	NA	NA	NA	NA	0.204374553947155	0.736911862160371	0.5887165331233	0.637384710174618	0.140560625440857	0.768667337563034	NA	2.00096249486692	wt/wt	M12	TSeries-08272018-0713-009	OK	262144	144.35	4	2018-08-27	F	run	106.303999071583	0.278027548102345
TSeries.08272018.0713.010	0.348740976353534	0.87250384278038	0.538350022102047	0.523171710099594	0.420211417702074	0.926646937994799	0.639496752391911	0.660158131502672	0.533508085986451	1	0.736614152008425	0.738910477071251	0.445166639039787	0.999855792015222	0.769443872247575	0.766165314000515	0.132002135792662	0.727385851645313	0.568051391912795	0.722588708882003	wt/wt	M12	TSeries-08272018-0713-010	OK	262144	187.45	2.5	2018-08-27	F	run	107.721679789254	0.356789215221852
TSeries.08272018.0713.011	0.269399118772197	0.481654200885881	0.174441421148284	0.109279880667099	0.375727140509147	0.614257752219836	0.22396621700548	0.130482032272812	0.19656892764257	0.405821130583366	0.190459069664192	0.185332135851226	0.490818053265095	0.710416316294791	0.254427456452156	0.142486610771612	0.407475621567038	1.55310677799767	1.5590161672469	2.06703927609041	wt/wt	M12	TSeries-08272018-0713-011	OK	262144	187.45	4	2018-08-27	F	run	76.5715356065331	NA
TSeries.08272018.0713.011.1	0.195558960304049	0.576540685826627	0.315305576991226	0.280717449221787	0.221304731225753	0.641978160099566	0.367038746909132	0.337278691409145	0.55146759587301	0.973455681963233	0.531830013660792	0.444096805918142	0.378714973257422	0.787303926349343	0.396008407999149	0.349580866624308	0.463508694127395	2.2691952278089	1.0393777544418	2.81743616815698	wt/wt	M12	TSeries-08272018-0713-011	OK	262144	187.45	4	2018-08-27	F	run	89.9828963617982	0.252280733397597
TSeries.08272018.0713.014	0.554409640686125	0.986379466802065	0.865507998815596	0.956570091398291	0.610599684233019	0.994475519157875	0.883373366047575	0.968611000058904	0.556529477914951	1	0.766352455268229	0.95269026779204	0.521285574966491	1	0.92482023899997	0.996129697138311	0.0404213850995265	0.31631595704052	0.722020929915576	0.381872699644984	wt/wt	M12	TSeries-08272018-0713-014	OK	262144	8.18	4	2018-08-27	F	run	115.947493385734	NA
TSeries.08272018.0713.014.1	0.350331775046788	0.567214319932363	0.360895681593938	0.438899584655121	0.403445479070617	0.601610444664612	0.350976220281081	0.418871287119603	0.46642037467512	0.570735995526423	0.251261557816395	0.273526219984458	0.408784904372964	0.719477982087272	0.456666970551276	0.546714068345622	0.283497659034879	1.86155851438382	0.921901340439007	2.18543195849653	wt/wt	M12	TSeries-08272018-0713-014	OK	262144	8.18	4	2018-08-27	F	run	114.136471072379	NA
TSeries.08272018.0713.015	0.476992007925015	0.993288431651891	0.658198672371193	0.704219866290278	0.503941904578711	0.999931093884582	0.78041531770718	0.877180830762901	0.740331271832646	1	0.63933830155212	0.720071832036806	0.403556953954197	1	0.780589989209718	0.860896000516674	0.107883714094701	0.507147940742247	1.1367230671069	0.645120531022358	wt/wt	M12	TSeries-08272018-0713-015	OK	262144	83.93	2.5	2018-08-27	F	run	145.662273043701	NA
TSeries.08272018.0713.015.1	0.500313620264138	0.963585085546138	0.696424071879949	0.779020509973529	0.505115828503467	0.990163184012066	0.784037081541003	0.867836325317638	0.965064175168406	1	0.718433365099292	0.994056186475768	0.603850183983824	1	0.801741895540664	0.95234474849209	0.0665908763827712	0.419067667913572	0.661721911579375	0.514431201809867	wt/wt	M12	TSeries-08272018-0713-015	OK	262144	83.93	2.5	2018-08-27	F	run	84.9980349107904	NA
TSeries.09012018.0945.012	0.724870624541926	0.986790398513107	0.823209021988213	0.940247362448597	0.82739316166446	0.992217226309046	0.855650808773347	0.967864679327108	0.823717948717949	1	0.756876474801834	1	0.736945035065557	0.999936664228543	0.887378852593656	0.977369197837651	0.0748522095986819	0.421481565691693	1.23678412742484	0.711005026084112	wt/wt	M11	TSeries-09012018-0945-012	OK	262144	51.05	4	2018-09-01	M	run	68.209251378529	0.212152944558811
TSeries.09012018.0945.014	0.274926007236631	0.4918542347554	0.305995371718808	0.344731099852283	0.281650451207048	0.524785793088816	0.321654927182916	0.362599443443538	NA	NA	NA	NA	0.4168110584662	0.703384204758785	0.396789715131963	0.410363695854573	0.437368751317572	1.87098636215466	NA	3.73344613856917	tg/wt	M13	TSeries-09012018-0945-014	OK	262144	118.25	4	2018-09-01	F	run	111.227036479986	NA
TSeries.09012018.0945.014.1	0.156995486816756	0.354690743405626	0.197277131869014	0.173437177959511	0.188915657871015	0.391931334708233	0.217332218565447	0.193123918799893	NA	NA	NA	NA	0.206980082234458	0.244999940664874	0.0963408593156151	0.0841683366733467	0.564012918221675	2.03699699810199	NA	1.63517235708152	tg/wt	M13	TSeries-09012018-0945-014	OK	262144	118.25	4	2018-09-01	F	run	105.886254421804	0.0595167116429573
TSeries.09012018.0945.015	0.129234688765314	0.209976294758853	0.131845214988617	0.135697368036235	0.158980211244333	0.268004968430971	0.173584287142618	0.178854854708004	0.602745800645078	0.879027876384533	0.217164285030566	0.216984541199819	0.183789858285856	0.372920304792145	0.242736463574525	0.237849779086892	0.26851143375762	1.28026288311827	2.88069024239278	1.21615500966107	tg/wt	M13	TSeries-09012018-0945-015	OK	262144	173.25	2.5	2018-09-01	F	run	108.344338707335	0.0688713608847384
TSeries.09012018.0945.015.1	0.171295651927036	0.522011503885436	0.242275462444034	0.217969893391287	0.197090513626894	0.555539274528691	0.300355393333561	0.289757319178271	0.771348500572202	0.930078659302361	0.159793654663123	0.109519209429586	0.369106181001462	0.51620029455081	0.350274317525716	0.358615611192931	0.274797806219862	1.40873798900047	2.5604459955643	1.80458813900536	tg/wt	M13	TSeries-09012018-0945-015	OK	262144	173.25	2.5	2018-09-01	F	run	140.116776980933	NA
TSeries.09012018.0945.015.2	0.083499026764956	0.200254711461389	0.0926771069188083	0.0968798190265037	0.104020697011901	0.253466112489446	0.123840070445693	0.130068551466449	0.625408487326421	0.791812470230095	0.231715887385591	0.0514727331718799	0.169126597568832	0.231718644696962	0.0773979951563499	0.0721124448866477	0.25895302322505	1.06011524375894	1.02346374857707	1.67057495392319	tg/wt	M13	TSeries-09012018-0945-015	OK	262144	173.25	2.5	2018-09-01	F	run	107.092264621867	0.0707610099011721
TSeries.09012018.0945.020	0.161944779490697	0.320032461689861	0.161439498162292	0.175314421641035	0.220633284472742	0.393291511212443	0.205368744801694	0.246558251294253	0.219882248520563	0.441772200865646	0.248814413300357	0.236186506192853	0.308057920473188	0.546933222655168	0.273201795047242	0.313215454407575	0.232300220714544	1.41141569922893	1.08967552534497	3.8649122329394	tg/wt	M13	TSeries-09012018-0945-020	OK	262144	41.92	2.5	2018-09-01	F	run	101.915732834379	0.067447538925405
TSeries.09012018.0945.021	0.508850144052339	0.853427546126617	0.48951602293789	0.507295743463927	0.447459676311348	0.851129734977491	0.529013434120799	0.577542368892493	NA	NA	NA	NA	0.484791448425322	0.890034526508304	0.477734389924141	0.541275426757507	0.324624256225866	1.37344378894786	NA	2.38536784884076	tg/wt	M13	TSeries-09012018-0945-021	OK	262144	72.4	4	2018-09-01	F	run	145.175528718016	-0.109508503417809
TSeries.09012018.0945.022	0.312117954355269	0.812123489448562	0.502127197797079	0.547391510596027	0.374731332721216	0.887872053803365	0.57247208409712	0.625162387905017	NA	NA	NA	NA	0.350278055360584	0.828013150776058	0.535716390425838	0.587129803878577	0.138995180573356	0.900628188542425	NA	1.76372095386866	tg/wt	M13	TSeries-09012018-0945-022	OK	262144	114	2.5	2018-09-01	F	run	113.621662008064	0.00553407706775782
