# Supplementary material for: Impaired astrocytic Ca2+ signaling in awake-behaving Alzheimer’s disease transgenic mice
Source: eLife. 2022 Jul 14;11:e75055. doi: 10.7554/eLife.75055 (PMC9352348; doi:10.7554/eLife.75055)
Supplement: Figure 4—source data 1. [file elife-75055-fig4-data1.zip › Figure 4 - source data 1/startle_data.csv]

	max diff FOV	max FOV	mean FOV	median FOV	max diff GP	max GP	mean GP	median GP	max diff AS	max AS	mean AS	median AS	max diff CA	max CA	mean CA	median CA	freq FOV	freq GP	freq AS	freq CA	mouse_geno	mouse_name_short	ts_name	quality_category	ca_compartment_area_px2	ts_stage_z_um	ts_optzoom	ts_day	mouse_gender	max_speed_pre	max_speed_puff	type	pup_diff
TSeries-02012018-0653-031	0.672795894084387	0.937304647907577	0.271892336595783	0.135582016233046	0.698020882056048	0.958422891987542	0.296105456729172	0.150214750256644	1	1	0.265307468042978	0.029020847225535	0.773348115255665	0.902581668502545	0.268545768631055	0.13015069101614	0.34612266941962	1.23131107063626	3.65412676073937	2.02917166728498	tg/wt	M17	TSeries-02012018-0653-031	OK	262144	64.68	4	2018-02-01	F	2.37729947740899	38.9094103703699	puff	0.231379449875642
TSeries-02012018-0653-032	0.37087456690903	0.458905632990955	0.118408407619407	0.0616680740163952	0.303753941125627	0.406244753959151	0.107819874230253	0.0666067974384367	0.391103810868062	0.491103810868062	0.0675184866450065	0	0.307821065510201	0.345159824003899	0.101900416820697	0.0590233258458868	0.191867859930652	0.864018470489675	1.33423380960923	1.24338818822182	tg/wt	M17	TSeries-02012018-0653-032	OK	262144	149.62	2.5	2018-02-01	F	1.31992888888874	4.08840000000005	puff	0.0775526198947639
TSeries-02012018-0653-033	0.212705283896958	0.31539102376152	0.134874736312325	0.113233295615251	0.179698756922444	0.341724771826528	0.143896241478679	0.121883649375044	NA	NA	NA	NA	0.208686729607091	0.307330210071515	0.118075963810554	0.0944679306825491	0.689851908666462	2.29220911681804	NA	4.00313593785392	tg/wt	M17	TSeries-02012018-0653-033	OK	262144	149.62	4	2018-02-01	F	1.35354402516159	60.0731884147747	puff	0.326440922731881
TSeries-02012018-0653-035	0.204227263248328	0.26902311499612	0.0447873759424726	0.00882852093882609	0.257257399050148	0.347711463111298	0.0582945710634549	0.0143669804924155	0.979166666666667	1	0.210465766092311	0	0.293561402286779	0.347028074637579	0.0729435833816531	0.0294321535117201	0.173058051772776	0.595465733622963	1.06340801425027	1.01885970051032	tg/wt	M17	TSeries-02012018-0653-035	OK	262144	333.2	4	2018-02-01	F	7.5930074074059	7.44708740740626	puff	0.308622754001111
TSeries-02012018-0653-036	0.467198486387844	0.62464492583486	0.160368436870725	0.0443978585198598	0.573709989269529	0.7216831517291	0.207419616974271	0.0683812683031748	1	1	0.159118658259954	0	0.441386612551998	0.729616367359016	0.233570997959422	0.145067056210095	0.114697743523125	0.64036522532129	1.76589804712344	1.3404782196806	tg/wt	M17	TSeries-02012018-0653-036	OK	262144	239.98	2.5	2018-02-01	F	15.5974814814816	4.89191938257403	puff	0.0186424290644235
TSeries-02012018-0653-037	0.435040076689883	0.691395110873841	0.274968174965247	0.156364844768423	0.574583344503618	0.844289134039286	0.36990361332737	0.203275171013277	0.84900395692544	1	0.517308421045902	0.403392056209719	0.515338190709477	0.89449101601697	0.358501161064821	0.256466391270679	0.268045286660381	1.13443527467047	2.20612628368947	2.01190065976385	tg/wt	M17	TSeries-02012018-0653-037	OK	262144	237.05	4	2018-02-01	F	2.17584592592583	3.77081481481491	puff	0.270509496880749
TSeries-02012018-0653-040	0.0674426183669336	0.112871022418486	0.0389904325075426	0.0246150260702167	0.107012170922501	0.180573646641348	0.0729878720208659	0.0461019935083634	NA	NA	NA	NA	0.064199686877758	0.0822619042956234	0.0229932472635059	0.0124407144098554	0.264878039528375	1.01456750125793	NA	0.752716434124502	tg/wt	M19	TSeries-02012018-0653-040	OK	262144	146.95	4	2018-02-01	F	151.819114771244	0.367705886629453	puff	-0.104514028990795
TSeries-02012018-0653-041	0.156377754732614	0.400089824401088	0.162049804607429	0.103779050348429	0.211848344223385	0.50626864444682	0.208992678164485	0.140635707209236	NA	NA	NA	NA	0.290480780027209	0.611738971928545	0.265625820097189	0.167093366426682	0.220729918143853	1.06902550470689	NA	1.6297006581727	tg/wt	M19	TSeries-02012018-0653-041	OK	262144	221.6	2.5	2018-02-01	F	0.81024592592594	158.153949629629	puff	0.334435916691473
TSeries-02012018-0653-042	0.108558460784362	0.301819824647561	0.139681718336114	0.128309278624432	0.143251216528494	0.384633660021683	0.170717561121322	0.15824322076435	NA	NA	NA	NA	0.293028048651427	0.459837203649781	0.210008760346023	0.255677375889331	0.718394732320253	2.12309815813774	NA	2.50305838271609	tg/wt	M19	TSeries-02012018-0653-042	OK	262144	221.6	4	2018-02-01	F	0.430732595725502	154.672284386348	puff	NA
TSeries-02012018-0653-046	0.33915716833492	0.776007240575406	0.284268779521021	0.162889968789093	0.361782160399527	0.925618493186507	0.407777678743419	0.2985579173001	NA	NA	NA	NA	0.472548190719125	0.891579889607909	0.367027131634952	0.320727894250975	0.482834758824511	1.64314910694632	NA	3.96744928405878	tg/wt	M19	TSeries-02012018-0653-046	OK	262144	255.53	4	2018-02-01	F	0.207831111111353	250.289475372635	puff	0.0519748076593407
TSeries-02012018-0653-047	0.0634359293937669	0.163072003119752	0.0563789517455541	0.0376427565358609	0.0773441235949412	0.173594962302287	0.0756924102505034	0.0527043808803244	NA	NA	NA	NA	0.118669353613179	0.265880596339885	0.0865414675183629	0.0664511716803801	0.18139432534656	0.566398837255746	NA	1.07127301865077	tg/wt	M19	TSeries-02012018-0653-047	OK	262144	333.8	2.5	2018-02-01	F	199.242351632276	230.88008651288	puff	NA
TSeries-02012018-0653-048	0.108763718410532	0.479545772369017	0.227255845030656	0.256793463496827	0.137107061433273	0.56641663416335	0.273686116703112	0.308361099188837	NA	NA	NA	NA	0.162065530047167	0.5746236154193	0.250411064912263	0.265118178220569	0.897500380431127	2.52890181112786	NA	4.75541103457377	tg/wt	M19	TSeries-02012018-0653-048	OK	262144	339.95	4	2018-02-01	F	165.739780726214	198.976793358258	puff	NA
TSeries-02022018-0723-050	0.284474346051473	0.581972343796464	0.201664494897755	0.0916474980023832	0.280052498374085	0.668202049536647	0.254906037284844	0.155885776372225	0.811732637611213	1	0.334779523132474	0.0577072626790814	0.335561354539969	0.772314708490787	0.203343885342222	0.0655959644336481	0.482577697704344	1.56682827416035	3.24429497158874	1.49532014739355	tg/wt	M19	TSeries-02022018-0723-050	OK	262144	158.15	4	2018-02-02	F	0.195407407407446	181.932415471821	puff	0.462496463216311
TSeries-02022018-0723-051	0.105104093443048	0.236795165781344	0.128998567662333	0.135351493977634	0.13604998680605	0.400835400222619	0.242779789433361	0.279968005995176	0.160357847242883	0.160357847242883	0.00758964631642906	0	0.229585304702605	0.330509500276783	0.182407041108405	0.196624803767661	0.629303157034348	1.98390557808974	3.04857396417922	4.35603899392075	tg/wt	M19	TSeries-02022018-0723-051	OK	262144	224.82	4	2018-02-02	F	0.680619259258964	199.892839514149	puff	0.295029587211127
TSeries-02022018-0723-052	0.186544723032919	0.372962843444865	0.165501627725861	0.148639366676783	0.278777275854826	0.525875823845753	0.298210209661103	0.338760033525688	0.674172497196055	0.899736406970491	0.435089007976771	0.510142343278752	0.263908440344521	0.603754219953042	0.262375366379451	0.256081016208273	0.237272832473816	1.10891243088151	1.60582187106353	1.77361029603065	tg/wt	M19	TSeries-02022018-0723-052	OK	262144	216.03	2.5	2018-02-02	F	0.176549853828832	173.575655944821	puff	0.142891321920872
TSeries-02022018-0723-054	0.157514133460014	0.390974779751441	0.216090645473535	0.223936468811773	0.221473577401736	0.519864205395205	0.296533197789967	0.293625200362434	NA	NA	NA	NA	0.358124305118794	0.745274205687732	0.429768364161901	0.416775870510342	0.578470788425826	1.95950486341073	NA	3.83103569842062	tg/wt	M19	TSeries-02022018-0723-054	OK	262144	336.08	4	2018-02-02	F	0	261.800231111113	puff	0.443786856262997
TSeries-02022018-0723-055	0.117185666555726	0.378014141870416	0.209051664895328	0.200381483802316	0.156344740750117	0.476455342996671	0.269959982917615	0.257415821688544	0.417340489515844	0.679356470432743	0.308652020751934	0.384467201033009	0.24928887055623	0.51897835005274	0.23375030956737	0.199238424275111	0.265050625323723	1.23064170480735	1.04387440482508	2.01756243978132	tg/wt	M19	TSeries-02022018-0723-055	OK	262144	431.95	2.5	2018-02-02	F	0.116148148148139	265.516790469762	puff	NA
TSeries-02022018-0723-056	0.0525739864227648	0.10078781151747	0.0495656195921028	0.0480732619149344	0.0512111532464977	0.0858678052481858	0.0504959090685956	0.0521818332798258	0.482389151708951	0.482389151708951	0.0600351288228532	0.00335425229427644	0.150084393308632	0.150084393308632	0.0439213324339901	0.0305386663605894	0.455615413332388	1.29993498654135	6.63981472709731	2.00923973910112	tg/wt	M19	TSeries-02022018-0723-056	OK	262144	432.6	4	2018-02-02	F	226.707490370372	249.925439999999	puff	NA
TSeries-02022018-0723-058	0.318138178696513	0.718732606283158	0.237531279007818	0.152257721390071	0.320436221658362	0.653212869053757	0.258579635451279	0.216943184352898	NA	NA	NA	NA	0.444819853317117	0.83489527868475	0.298186027677914	0.185478369652901	0.306499739404441	1.17741979187715	NA	2.23512002300037	tg/wt	M17	TSeries-02022018-0723-058	OK	262144	234.18	4	2018-02-02	F	1.3907614814813	3.0785096296295	puff	0.23983252740598
TSeries-02022018-0723-059	0.635176221876516	0.972871175334577	0.382982467608987	0.229261859039029	0.606865412658906	0.977774779081547	0.387074360350293	0.24345490990293	0.620016545248454	1	0.494045186415409	0.344756560030564	0.660070040890194	1	0.455129440490386	0.29703995236295	0.327062242169196	1.30182440747986	1.6134462642882	1.99996205576942	tg/wt	M17	TSeries-02022018-0723-059	OK	262144	269.27	4	2018-02-02	F	2.25708921753739	4.58317037037022	puff	NA
TSeries-02072018-0753-027	0.307992887210396	0.393063552922141	0.0824518145319275	0.0535787868030633	0.363636861325766	0.529243545574558	0.132267281211928	0.100366552187763	0.815757368179135	0.820754716981132	0.0665714037150296	0	0.410985506346553	0.496219235394618	0.0908542432578252	0.0499454898234522	0.477011771422033	1.13944380869707	0.642057631373388	1.64002079012669	tg/wt	M17	TSeries-02072018-0753-027	OK	262144	118.22	4	2018-02-07	F	8.81352127445972	4.23070222222166	puff	0.00860918284955633
TSeries-02072018-0753-030	0.105968210686425	0.140674653385839	0.0604082244305484	0.0573579715504874	0.206880955725106	0.253990674226804	0.100959168313865	0.0832971105928768	NA	NA	NA	NA	0.354668679837973	0.471655328798186	0.152144408076323	0.12933487970828	0.308190563811495	0.859432314419085	NA	2.64284606655364	tg/wt	M17	TSeries-02072018-0753-030	OK	262144	180.07	4	2018-02-07	F	3.63210370370434	13.8410755555557	puff	0.174302924455058
TSeries-02072018-0753-033	0.290794676506332	0.511087395254369	0.0888729313922523	0.00823127890397996	0.434246749955694	0.862599285798662	0.163379853936895	0.0257529978194041	NA	NA	NA	NA	0.449395669665243	0.757448174230944	0.152210669647236	0.0040281973816717	0.256605907289485	0.685062031390193	NA	1.40508203737909	tg/wt	M17	TSeries-02072018-0753-033	OK	262144	133.4	4	2018-02-07	F	6.46375714138749	7.70276966477707	puff	0.143726901645413
TSeries-02072018-0753-037	0.298746340883175	0.64389775094181	0.354652793043538	0.35662395334051	0.412650820774056	0.8022191655574	0.485035804488184	0.500526345090063	NA	NA	NA	NA	0.552935645613056	0.840501792114695	0.369251608829124	0.291085030999422	0.541073433275082	1.91564211216582	NA	3.28247599221345	tg/wt	M19	TSeries-02072018-0753-037	OK	262144	134.62	4	2018-02-07	F	0	222.024787511629	puff	NA
TSeries-02072018-0753-039	0.390018654116359	0.807810347168445	0.434750396587694	0.453430802334886	0.377965893621619	0.949608977875312	0.595837442094787	0.678125385127128	0.451292988097985	1	0.647951641403319	0.665413505349201	0.539359724768621	1	0.713595058875357	0.856700574966829	0.532756068496036	1.57610553947035	1.60990812920872	1.90504121940405	tg/wt	M19	TSeries-02072018-0753-039	OK	262144	277.45	4	2018-02-07	F	0	378.069828218274	puff	NA
TSeries-02072018-0753-043	0.0465633845548546	0.0765540443518843	0.0217085663350708	0.0171451826924057	0.0623899891770109	0.11160993524832	0.0351357660081736	0.0274104575567162	0.097286688807835	0.102133290710623	0.0181504689018055	0.0122174517755225	0.108772654822895	0.114301576382269	0.0189139797046569	0.0117200645827161	0.276753633682558	0.908473790183921	1.11448861799942	1.29192961046717	tg/wt	M16	TSeries-02072018-0753-043	OK	262144	148.57	4	2018-02-07	M	0.331851851851813	3.20026666666609	puff	0.0650633138316241
TSeries-02072018-0753-045	0.0240376669090384	0.0253017713643563	0.00439125169979162	0.000915139674992426	0.0132651235977984	0.0197788263282772	0.00306819936489146	0.0010171720486896	0.0380194031057973	0.0380194031057973	0.000928733056358649	0	0.0260621353738055	0.0260621353738055	0.00283205874907098	0	0.17975191230199	0.28286097188728	0.300304015319188	0.418350879991547	tg/wt	M16	TSeries-02072018-0753-045	OK	262144	189.23	4	2018-02-07	M	13.6685302496181	3.15663999999901	puff	NA
TSeries-02082018-0734-047	0.45270946453946	0.480270834738403	0.0462303745444567	0.00640413407277645	0.625102842831131	0.681428416485712	0.0668883920653184	0.0128829463341996	0.372276470571416	0.45704544184017	0.0509935287706919	0.0168143320310047	0.536050817210119	0.553085911965531	0.0558576797788723	0.00590957826063432	0.240454990195671	0.796161084066032	1.98153570507131	1.34110486346115	tg/wt	M16	TSeries-02082018-0734-047	OK	262144	114.5	2.5	2018-02-08	M	158.068414814813	1.78118518518412	puff	-0.107245896445033
TSeries-02082018-0734-048	0.452500479162853	0.518722644629754	0.0535236068901076	0.0100668325638748	0.522262830322948	0.609802518805822	0.0732369172996711	0.0136733653335954	0.469081873031167	0.681001761507873	0.0828132734811564	0.0369076322683938	0.426950808328829	0.57414105441772	0.0801544094551336	0.0134440718685313	0.640389139884606	1.69424647974806	4.58203618290611	2.59705153828479	tg/wt	M16	TSeries-02082018-0734-048	OK	262144	116.97	4	2018-02-08	M	103.091549629629	3.51621333333297	puff	-0.129186609086323
TSeries-02082018-0734-049	0.0213009253145789	0.0340196300256747	0.00981798749925684	0.00726756999541583	0.0358078924245792	0.055656016496693	0.0171325227503783	0.0125319905400861	0.0513392857142857	0.0513392857142857	0.00209345856764179	0	0.0657123147829595	0.066540560378929	0.0137833212773993	0.00887986478290016	0.172449010670221	0.486687223887762	0.387277252175309	0.748248489455144	tg/wt	M16	TSeries-02082018-0734-049	OK	262144	250.1	2.5	2018-02-08	M	201.511674074075	344.85511111111	puff	0.0799422679473021
TSeries-02082018-0734-050	0.054366181075704	0.1005581679504	0.0405983990391983	0.0393353850708862	0.0854357621143517	0.170616481895027	0.0588903088383761	0.053032890184135	0.202319257132578	0.366130214615046	0.145391374668834	0.156094589036748	0.131454187020998	0.156409065147589	0.0435967201223098	0.0414045216265643	0.981164710352027	2.62878559740602	2.78352566320748	4.78079068618076	tg/wt	M16	TSeries-02082018-0734-050	OK	262144	250.1	4	2018-02-08	M	1.63200000000003	246.676118518517	puff	0.171798879054711
TSeries-02082018-0734-051	0.114291020943276	0.29537268047432	0.180754593833109	0.177386262448973	0.161446255426635	0.444151767125266	0.290929057859415	0.294588589090186	0.542530401892713	0.903937909109521	0.524625345722467	0.517647058823529	0.183392001997963	0.350852769964618	0.164211898847738	0.157098372235886	0.303271765178243	1.64628535582065	2.27607213120623	3.04331975808006	tg/wt	M16	TSeries-02082018-0734-051	OK	262144	117.22	2.5	2018-02-08	M	326.517655664061	364.705054814813	puff	NA
TSeries-02082018-0734-052	0.247316153887704	0.55876773330288	0.275548497510946	0.263867484522443	0.304083893970475	0.592779607090536	0.328559640318654	0.301888940990452	0.400610052765869	0.598667079919331	0.247285531395292	0.253614884729514	0.292344259473062	0.554112202259433	0.308290074206745	0.322462403159809	0.699917699084364	2.77852951221774	2.91572098854593	5.01229839862626	tg/wt	M16	TSeries-02082018-0734-052	OK	262144	117.22	4	2018-02-08	M	214.54602074074	241.345277037038	puff	0.0603852073672246
TSeries-02082018-0734-053	0.221492650772821	0.310760498241619	0.141229001247099	0.146430659043341	0.299216704927168	0.420988408998599	0.205479033716218	0.224211873946935	0.599835339217068	0.8695219926383	0.254509453803836	0.276198092324231	0.324038805502519	0.464810767825135	0.174295081051065	0.155464259303932	0.32787314772173	1.61047338572063	2.48833794197451	3.36879372350052	tg/wt	M16	TSeries-02082018-0734-053	OK	262144	205.55	2.5	2018-02-08	M	3.37517037037059	147.046859259259	puff	0.377063606100471
TSeries-02082018-0734-054	0.0426723716257886	0.145090134603918	0.0402590653551533	0.036445610655589	0.0576864052493388	0.154915914310743	0.0503756615923106	0.0478612068670818	0.0336538461538462	0.0336538461538462	0.000451706831173238	0	0.10413905935301	0.275118813891488	0.0904904838689825	0.0815083745700868	0.923251671325908	2.50766446243764	0.245401763197847	5.50796415991556	tg/wt	M16	TSeries-02082018-0734-054	OK	262144	205.55	4	2018-02-08	M	344.39896	287.440266666666	puff	0.0109503840624337
TSeries-02092018-0733-029	0.0805190511963018	0.0965361539737433	0.0243781370607226	0.0257779188657331	0.0618836408985563	0.0928875439788274	0.0278577060228956	0.0207484468332731	0.225545998370405	0.232763568478093	0.0424195918701402	0.028775599201983	0.0560476392212642	0.0588843950117347	0.0153218356340567	0.0080742834073476	0.232503453077697	0.714338863733273	2.03628141293028	0.953574166861251	tg/wt	M16	TSeries-02092018-0733-029	OK	262144	80.93	2.5	2018-02-09	M	3.16011851851862	1.75488888888865	puff	NA
TSeries-02092018-0733-030	0.114585345580889	0.131209685640718	0.0344337451366878	0.0183394914511851	0.157102100515315	0.182623987430965	0.0452470063856751	0.0237676061019671	NA	NA	NA	NA	0.0962333571924508	0.120148055216325	0.0315529469943918	0.021630615640599	0.408497561512834	1.17257919098564	NA	2.54807500315045	tg/wt	M16	TSeries-02092018-0733-030	OK	262144	80.93	4	2018-02-09	M	20.4564444444435	17.5281481481474	puff	0.140615154165445
TSeries-02092018-0733-031	0.0485241022606581	0.0549334216300726	0.0150062542172599	0.00862315476509828	0.0582225892355813	0.0621344949468225	0.015208459683835	0.00928183948943391	0.174090321217839	0.174090321217839	0.0028619448439795	0	0.0816781484200042	0.169295205222192	0.0587610826634045	0.0418250950570342	0.137392280751593	0.367353860796286	0.266846808282903	0.505093914696681	tg/wt	M16	TSeries-02092018-0733-031	OK	262144	178.35	2.5	2018-02-09	M	0.689250370369914	2.61628671137945	puff	NA
TSeries-02092018-0733-032	0.0575136880116292	0.0757317852276619	0.0235409730365824	0.0182030088234051	0.0585550032993691	0.0599596936107495	0.0150009198127543	0.0102972347705845	NA	NA	NA	NA	0.123464074170916	0.196449258040988	0.0584438191071301	0.0389156102770156	0.483708680897717	1.05466912374445	NA	1.20453595015486	tg/wt	M16	TSeries-02092018-0733-032	OK	262144	182.4	4	2018-02-09	M	2.29377777777729	51.0790679892345	puff	NA
TSeries-02092018-0733-033	0.531972739689742	0.689231714882234	0.133954885504027	0.0366697694721238	0.61016631072781	0.750033446850518	0.166769872276938	0.0503999237110759	0.517106972893021	0.524867146919592	0.0630881118994425	0.010852699774148	0.484782735339559	0.654108790292162	0.125810659578128	0.0278131723948908	0.277458358288439	1.1017570895336	2.41902233919755	1.6887266675188	tg/wt	M16	TSeries-02092018-0733-033	OK	262144	106.28	2.5	2018-02-09	M	7.19494518518562	83.8610488888887	puff	0.479794681234407
TSeries-02092018-0733-035	0.0933626041883866	0.168441057958986	0.0422639678783198	0.0235688386945535	0.0971353688877065	0.195892092648471	0.0496220005233602	0.0280648904244556	0.0434782608695652	0.0434782608695652	0.0013855300176246	0	0.246302940490654	0.313187365591315	0.0518183339971659	0.0301396671488246	0.555291379602712	1.40738903670598	0.887714334255121	2.00355236748737	tg/wt	M16	TSeries-02092018-0733-035	OK	262144	109.37	4	2018-02-09	M	5.98589037037062	8.05496592592641	puff	0.275493340082
TSeries-02092018-0733-036	0.0168068493656989	0.021154954515431	0.00548753933151612	0.0042944104191844	0.0194359583926204	0.0229272909788277	0.00635733112567075	0.00496285125579781	0.125943984940919	0.125943984940919	0.00559159060290036	0	0.0521049116827293	0.0521049116827293	0.0112736312834234	0.00777934936350778	0.163414202942421	0.352345564923114	0.632482362215964	0.585059499813069	tg/wt	M16	TSeries-02092018-0733-036	OK	262144	189.93	2.5	2018-02-09	M	0.14259259259266	1.71681185185127	puff	NA
TSeries-02092018-0733-037	0.00624459897907003	0.010226570782899	0.00444518293429755	0.00428097993956859	0.0099911993669068	0.0132748309798781	0.00474953851501611	0.00394978760993359	NA	NA	NA	NA	0.0409082291519925	0.0409082291519925	0.0058759950437127	0	0.196752721383942	0.341626952448339	NA	0.341656452758368	tg/wt	M16	TSeries-02092018-0733-037	OK	262144	158.85	4	2018-02-09	M	2.47793185185159	1.9518577777774	puff	NA
TSeries-02092018-0733-039	0.635068383913752	0.88973288921368	0.329776407235752	0.160098571018824	0.677793020052438	0.94693292266798	0.402957161018189	0.237279765824962	0.587313023464033	1	0.471335465022488	0.34465390874135	0.649185688796314	0.959977127692448	0.334781226523397	0.104815991932327	0.216019402713061	0.910089180183485	2.06021450762267	1.27560491001017	tg/wt	M17	TSeries-02092018-0733-039	OK	262144	199.05	2.5	2018-02-09	F	1.90165893459804	7.5874814814815	puff	NA
TSeries-02092018-0733-040	0.285285727787931	0.762414246571147	0.258559303990906	0.117182467833726	0.349930341008012	0.790912069069137	0.258054146095202	0.0960073369923067	0.96763060822824	0.96763060822824	0.232620723571102	0.0235475786623697	0.32904772386104	0.738876444004581	0.229268245325358	0.0837114165610176	0.43457926899393	1.45388358932994	2.34257963038582	2.68535625920217	tg/wt	M17	TSeries-02092018-0733-040	OK	262144	222.53	4	2018-02-09	F	4.91233349566361	5.09275361897857	puff	0.610963195392098
TSeries-02092018-0733-041	0.312560481833237	0.516405869923599	0.157868859835245	0.107739074217772	0.341333871870538	0.526972290266398	0.166066159406706	0.121616897072248	NA	NA	NA	NA	0.532073338040303	0.801448336697923	0.248089063146663	0.156730125127541	0.315880527132254	1.51951566454299	NA	1.78966114962808	tg/wt	M17	TSeries-02092018-0733-041	OK	262144	264.87	2.5	2018-02-09	F	2.78136296296309	3.41772288948695	puff	0.517968686411148
TSeries-02092018-0733-043	0.131088242931482	0.228373615147158	0.0442467678672782	0.00720504094527204	0.179693720142339	0.287234245448854	0.051971522908991	0.00786771711347915	NA	NA	NA	NA	0.294012319977322	0.500531597056717	0.105621413496065	0.0278803573727909	0.442346378084854	1.21784774770822	NA	2.45329175273798	tg/wt	M17	TSeries-02092018-0733-043	OK	262144	265.9	4	2018-02-09	F	4.21086995904339	8.27960888888957	puff	-0.0609160851241595
TSeries-02142018-0809-003	0.299176203727262	0.496184010365752	0.154396830064687	0.0375196291287335	0.314792191534813	0.576201201621227	0.194604990513011	0.0470929214302755	0.292907330310663	0.292907330310663	0.00597159965287223	0	0.241466137094654	0.34874897790124	0.0912532665891647	0.009453062207578	0.152456565896835	0.733238556561943	0.777325665790769	0.722550417609277	tg/wt	M19	TSeries-02142018-0809-003	OK	262144	115.97	2.5	2018-02-14	F	0	136.415594074075	puff	-0.0398851812153709
TSeries-02142018-0809-005	0.337790851013447	0.685987605634251	0.363796072641661	0.336553151963276	0.405051436468911	0.75774334502051	0.418712420258909	0.383051493461888	NA	NA	NA	NA	0.447550202751345	0.821800652374753	0.437229331779453	0.471198418040986	0.417762035891289	1.75752926401698	NA	3.20724805869217	tg/wt	M19	TSeries-02142018-0809-005	OK	262144	101.68	4	2018-02-14	F	0	163.679796027167	puff	0.216992880123269
TSeries-02142018-0809-008	0.225712260993127	0.360183655495497	0.153702407787547	0.11864413313398	0.239265806543397	0.43200369346421	0.200548950109229	0.163869299509479	0.145498407114886	0.269369109712102	0.104917486012199	0.0862536311965533	0.207986379646145	0.346913002360374	0.144033445799287	0.122184533985777	0.462424127356842	1.69971535372961	1.473374051172	2.22366912080098	tg/wt	M19	TSeries-02142018-0809-008	OK	262144	143.18	2.5	2018-02-14	F	0	154.926349629627	puff	0.264814438702483
TSeries-02142018-0809-009	0.145443612154614	0.293947340360838	0.143785637449083	0.159410387664266	0.237066698219807	0.480703938695532	0.218281423310461	0.214094328563643	NA	NA	NA	NA	0.40526363627689	0.722653025424058	0.290863011019605	0.266781621219882	0.696892852300673	2.26497114985477	NA	3.70919831878421	tg/wt	M19	TSeries-02142018-0809-009	OK	262144	187.78	4	2018-02-14	F	0	147.465295815742	puff	0.152297878606409
TSeries-02202018-0826-019	0.144833618555942	0.188918726122778	0.0904839061389318	0.0698004630865301	0.159810385788936	0.250346963254641	0.120991937944185	0.0954793738462806	NA	NA	NA	NA	0.230851101967054	0.280314923134523	0.0961618449191572	0.0825171350344031	0.503449909697229	1.54572845275815	NA	2.20272334800442	tg/wt	M19	TSeries-02202018-0826-019	OK	262144	37.33	4	2018-02-20	F	0.128074074074077	0.103703703703718	puff	NA
TSeries-02202018-0826-021	0.392591586270297	0.993414643216719	0.595676083149806	0.432587065551277	0.366623273910401	0.999639835380825	0.640872466538397	0.533208290956071	NA	NA	NA	NA	0.481587495966136	1	0.683687289849186	0.698795180722892	0.377220964937102	1.22727689940903	NA	2.08232619216533	tg/wt	M19	TSeries-02202018-0826-021	OK	262144	-102.08	4	2018-02-20	F	0	65.1198763654986	puff	NA
TSeries-02202018-0826-024	0.283846294369602	0.857126411420182	0.412743867135734	0.293730095897439	0.36793033338998	0.985134457605678	0.533462481044465	0.389535421467957	0.978494623655914	1	0.544291249777829	0.528760476866886	0.632105209032597	1	0.421562342983999	0.401991695041376	0.349137160618937	1.17869992259742	2.07379558216272	2.8772781349911	tg/wt	M16	TSeries-02202018-0826-024	OK	262144	45.9	4	2018-02-20	M	0.107333333333348	69.5073599999995	puff	NA
TSeries-04182018-0904-006	0.0377414639698957	0.0838516743927125	0.0277163801285198	0.0188341567190523	0.0475893223714081	0.08958713403786	0.0268594274404818	0.0173514250047097	0.284408141343309	0.284408141343309	0.0447510972945584	0	0.0927077767574554	0.126656089241392	0.0180546423662497	0.00460285565497535	0.28666188328903	0.640679196197487	1.68739078445825	0.856008346323771	tg/wt	M24	TSeries-04182018-0904-006	OK	262144	49.48	4	2018-04-18	M	12.9814494445392	1.3882962962964	puff	NA
TSeries-04202018-0651-031	0.368083866495264	0.482422848638071	0.141892032839568	0.0550998023330634	0.464468067957977	0.534096758149944	0.170709342252381	0.0729813732279678	0.680449837324694	0.685689135442949	0.16799451189963	0	0.594410217910442	0.641569620122996	0.154571998719409	0.0624031151730729	0.350635677749847	1.18760785708772	2.00909540759718	1.86555001849885	wt/wt	M22	TSeries-04202018-0651-031	OK	262144	62.08	4	2018-04-20	F	0	0	puff	0.0732309315588817
TSeries-04202018-0651-032	0.0906548159251465	0.104581344810621	0.0305487850445907	0.0205539060778275	0.126119543315512	0.176773158417894	0.0599582857236358	0.0498297071368455	0.280261725458403	0.358520900321543	0.23854223757021	0.284364604148458	0.185636119232897	0.218153997063682	0.0604084053147567	0.0381245727283096	0.169145861567486	0.544812949833723	0.396920250523197	0.871837633332048	wt/wt	M22	TSeries-04202018-0651-032	OK	262144	158.55	2.5	2018-04-20	F	0	0	puff	0.277166539968895
TSeries-04202018-0651-034	0.258151038494251	0.391748943212278	0.0899805333848088	0.0396765304981635	0.293922259404723	0.466268878621417	0.11013444547569	0.0490897841332612	NA	NA	NA	NA	0.1802107399822	0.260165559136658	0.0362496230834626	0.00272108843537415	0.166991470588478	0.801652775361176	NA	1.29299995410884	wt/wt	M21	TSeries-04202018-0651-034	OK	262144	87.7	2.5	2018-04-20	F	0	8.63616871687567	puff	0.0962655725492478
TSeries-04202018-0651-035	0.371396679765504	0.752119052281414	0.199243709513162	0.0770636977391486	0.363764647522892	0.758523867044604	0.191922298346921	0.0770479272296188	NA	NA	NA	NA	0.559405162812541	0.998018474298148	0.274316423459677	0.162197198707733	0.540469232978025	1.74337934875157	NA	1.55078275634838	wt/wt	M21	TSeries-04202018-0651-035	FAULTY_LABELING	262144	90.4	4	2018-04-20	F	0	11.1658444564058	puff	NA
TSeries-04202018-0651-036	0.251634365735378	0.47757954996132	0.0996925430751399	0.0133967830323465	0.264410364067105	0.42567257515207	0.0871761138883475	0.0142321592299774	NA	NA	NA	NA	0.389013050644423	0.768847410411178	0.317220699301786	0.179482724287732	0.162273315923472	0.699188038289145	NA	0.470681133905858	wt/wt	M21	TSeries-04202018-0651-036	FAULTY_LABELING	262144	123.35	2.5	2018-04-20	F	0	6.6117642912269	puff	NA
TSeries-04202018-0651-037	0.606877120197287	0.841748969695894	0.160473540984476	0.0118425137051553	0.635166537932885	0.876981653990864	0.180640242081086	0.0181239941790469	NA	NA	NA	NA	0.492672581161418	0.915247866340896	0.244922630592277	0.169235741003237	0.274288148735656	0.875104696154503	NA	0.98012417425135	wt/wt	M21	TSeries-04202018-0651-037	FAULTY_LABELING	262144	123.35	4	2018-04-20	F	0.917155555555685	3.01377777777768	puff	NA
TSeries-05022018-1058-065	0.15578599820805	0.238482230812005	0.0191527163973907	0.00212775388899262	0.212137113966566	0.328154809554675	0.0267806409009968	0.00278561537710853	0.131653001902419	0.21475355776562	0.0213231561988333	0.00940287383410077	0.42212093230192	0.538346391573413	0.049374515633031	0	0.110886928697082	0.353032310960348	0.878919808390378	0.433251983623471	wt/wt	M21	TSeries-05022018-1058-065	OK	262144	121.75	2.5	2018-05-02	F	0.781925925926056	7.65441777777792	puff	-0.102839291294047
TSeries-05022018-1058-066	0.462786522158509	0.681884124000127	0.117214078662981	0.00813820027301714	0.424233523483368	0.646310846153902	0.125928345870315	0.0106080175435709	0.59762081394222	0.947198680563424	0.208381925125645	0.00744231807474159	0.577311708460858	0.84290700096585	0.153937365490129	0.012335097797273	0.268734805674258	0.767650739816186	0.838928800734037	1.34066833147729	wt/wt	M21	TSeries-05022018-1058-066	OK	262144	121.75	4	2018-05-02	F	0.859703703703915	4.56884148148166	puff	0.123320816796093
TSeries-05022018-1058-067	0.0692072189199857	0.0949543872474699	0.017017354163528	0.00533589112105368	0.10528454569879	0.123085121153684	0.0233482444400932	0.00827205318026497	0.165651920143784	0.284445267887907	0.094516705478271	0.0670806860400236	0.27173727667537	0.354125757133361	0.0458312292656039	0.00683608112500666	0.116283471956015	0.459401063855601	0.602521010428779	0.553082744851587	wt/wt	M21	TSeries-05022018-1058-067	OK	262144	160.93	2.5	2018-05-02	F	26.3557096296286	4.86783703703625	puff	0.10083662456754
TSeries-05022018-1058-069	0.0589298004627534	0.0836222564024634	0.0193422651742413	0.00779594540165611	0.068666641344636	0.0863261531699714	0.0169695276104866	0.00771751890651708	0.0915829814229154	0.0951822856056521	0.0165477490468174	0.00315151152984922	0.126203587706936	0.126203587706936	0.0183508143066049	0.00770447562621036	0.225608672248329	0.543928747989441	0.3563212563891	1.23058256364236	wt/wt	M21	TSeries-05022018-1058-069	OK	262144	160.93	4	2018-05-02	F	0.611152592592554	0.780888888889009	puff	0.0728182513286072
TSeries-05232018-0927-010	0.632388150843465	0.988167718836172	0.463716554378773	0.410780315228495	0.752738688812971	0.997938904774145	0.502941212837009	0.518838747725493	0.824446479665181	1	0.585237953620294	0.732588373198837	0.650830865921967	0.99922660479505	0.574014717314086	0.628493765028654	0.133450819092764	0.689845508982348	0.831573767609483	1.02410143142686	wt/wt	M22	TSeries-05232018-0927-010	OK	262144	137.15	2.5	2018-05-23	F	0.44842074074071	74.546790225982	puff	0.236905964203215
TSeries-05232018-0927-011	0.8329355936511	0.947656269309755	0.38550101816258	0.298663848567985	0.846111449025875	0.979736046912829	0.403322152630336	0.322251063317246	NA	NA	NA	NA	0.943868496371924	0.991678365911495	0.412571632885578	0.331222209924933	0.348407283847446	1.4010372768334	NA	1.69076008224789	wt/wt	M22	TSeries-05232018-0927-011	OK	262144	137.15	4	2018-05-23	F	0.607703703703752	109.303802970367	puff	0.290653611789371
TSeries-05232018-0927-012	0.0225695466404659	0.024297624063425	0.00693907303994754	0.00405770288458776	0.0223871381103031	0.0318736304783081	0.0102492195076165	0.00836361939311146	0.0750358055396121	0.0750358055396121	0.00271320846848041	0	0.0750402334215354	0.106509624612889	0.016236584540203	0.00175632356245317	0.0952890433144606	0.344743956604342	0.291458867223488	0.386571121432667	wt/wt	M22	TSeries-05232018-0927-012	OK	262144	202.03	2.5	2018-05-23	F	26.4578967143696	5.86774222222226	puff	0.0051495060573342
TSeries-05232018-0927-015	0.0715886927202217	0.0977384399749892	0.0199060110966605	0.010426291356109	0.0914356792519504	0.133620901910317	0.0265302335225258	0.0140635281343981	0.320853016457256	0.35515854334501	0.136832363015057	0.128774193837815	0.459540700540244	0.463774400794266	0.0834816904994455	0.0157341322137475	0.485730000706525	1.0610435611043	1.59109196989333	1.31114039764031	wt/wt	M22	TSeries-05232018-0927-015	OK	262144	202.03	4	2018-05-23	F	0.564666666666715	0.743037037037089	puff	0.157991310932279
TSeries-05232018-0927-017	0.645699146268944	0.870841234461998	0.205951123351384	0.013078066404108	0.764234761937824	0.932632356955929	0.237668373271978	0.0129218301759546	0.709504401754849	0.828718755927742	0.1987664307555	0.0135542168674699	0.723705495597573	1	0.339093575708865	0.110532523092105	0.293138089239686	0.922879487760643	1.99869452246363	1.11146397473543	wt/wt	M22	TSeries-05232018-0927-017	OK	262144	114.33	4	2018-05-23	F	1.25703703703711	1.40000000000022	puff	0.198079534019251
TSeries-05232018-0927-018	0.0249802668372399	0.032378471678528	0.00523550294957983	0.000930727377922636	0.0422249303428282	0.0479800287679275	0.00689512090136927	0.000972928671163599	0.251030210345916	0.251304739157257	0.0122714083170368	0	0.0461879816708939	0.0461879816708939	0.00384142873135989	0	0.0881684886156069	0.272602394884438	0.300733321932158	0.242714099800995	wt/wt	M22	TSeries-05232018-0927-018	OK	262144	184.43	2.5	2018-05-23	F	2.20038983296957	2.88501629629628	puff	-0.00417420897350652
TSeries-05232018-0927-019	0.574273353926829	0.706342448345794	0.160523391164279	0.0119735659084705	0.60897032763478	0.745367869627505	0.177844263354241	0.0103968980914109	0.993452380356806	1	0.358976764489213	0.0506756756756757	0.860597666808003	0.904531545615689	0.253087069408533	0.00615629382835838	0.299395093828483	0.965278422209479	0.97718551387497	0.970366500169281	wt/wt	M22	TSeries-05232018-0927-019	OK	262144	184.43	4	2018-05-23	F	1.26198385464238	1.66191703703718	puff	0.0106310707782121
TSeries-05252018-0821-024	0.273554114923613	0.64162369292627	0.311289707500665	0.300690499264801	0.314918745522383	0.820969598817902	0.605703915675271	0.634224037242972	0.731815964855027	0.939792991981842	0.519549951494464	0.523511314269585	NA	NA	NA	NA	0.159019621465514	0.658418942252298	0.425123567007467	NA	tg/wt	M24	TSeries-05252018-0821-024	ABNORMAL_HIGH	262144	105.72	2.5	2018-05-25	M	2.13961321127423	90.2396015549573	puff	0.0577976342177907
TSeries-05252018-0821-025	0.123276754918545	0.174500272877189	0.034441706138319	0.0102754721841707	0.159060842889431	0.211338370887098	0.0418090698662747	0.0116364645138003	0.129861310490415	0.163106090917136	0.064837326015816	0.0639361858217745	0.278470758167913	0.300325398337541	0.0360918287435614	0.00362647325475975	0.663591020287321	1.75709310936758	3.75239641641526	1.72767653431064	tg/wt	M24	TSeries-05252018-0821-025	OK	262144	151.5	4	2018-05-25	M	2.14415051191174	71.0682962962964	puff	0.261494393877968
TSeries-05252018-0821-026	0.1246257586199	0.161648960669002	0.0218493075149413	0.00201973346853055	0.152627789781491	0.197382771026945	0.0292320076517914	0.00259775320037439	0.205668029599157	0.214589823659435	0.0199045322320215	0	0.142486804842742	0.142486804842742	0.00786999095521565	0	0.161356915763213	0.57421503353322	0.796504870072254	0.584336144212353	tg/wt	M24	TSeries-05252018-0821-026	OK	262144	252.05	2.5	2018-05-25	M	4.49369481481319	118.346088044769	puff	0.208508560229758
TSeries-05252018-0821-027	0.412956005691823	0.723845267127768	0.17861843769571	0.0267643905501328	0.437051681077006	0.746383733464882	0.180794945536667	0.0324966988671923	0.490713253193678	0.905925544404895	0.291078923511065	0.0851361156428433	0.713205693458114	0.938467045461727	0.198454881475603	0.00263688533681933	0.552070263889988	1.7162569515785	2.17775677471908	2.24720177561963	tg/wt	M24	TSeries-05252018-0821-027	OK	262144	252.05	4	2018-05-25	M	10.1207940740734	102.563757037035	puff	0.0321987227072739
TSeries-05252018-0821-028	0.314440674048076	0.595887917427349	0.19370155678293	0.109102861911055	0.451898032753227	0.813194119556381	0.305305920298868	0.213011099254894	0.714861940268148	1	0.401141750084324	0.196220783096332	0.45254950756595	1	0.36966450748437	0.198910707311826	0.154275884064665	0.731903908427703	0.533132347352824	0.727295910597923	tg/wt	M24	TSeries-05252018-0821-028	ABNORMAL_HIGH	262144	-58.62	2.5	2018-05-25	M	0.4708148148147	72.758565676452	puff	0.241619124024576
TSeries-05252018-0821-029	0.332799406412898	0.69090766791678	0.287775732330566	0.197027388097232	0.359932675014268	0.667689804172145	0.276912706898297	0.172620606915248	0.508281965493354	0.945981395409105	0.555933817896168	0.377880213180991	NA	NA	NA	NA	0.373470638563927	1.14136278207322	0.940280805607877	NA	tg/wt	M24	TSeries-05252018-0821-029	ABNORMAL_HIGH	262144	-58.62	4	2018-05-25	M	2.31153435897322	90.0533748148149	puff	0.186684063466319
TSeries-05252018-0821-030	0.618282345965235	0.941083377102278	0.350446689006205	0.118036380266076	0.661109261720469	0.987590264590198	0.394542917165362	0.17057437477929	0.711576046486395	1	0.439570250069575	0.319545652574184	0.833582205368148	1	0.400273443097363	0.0695126366320001	0.0995145005230264	0.484211750887329	0.409633246467673	0.555975520532177	tg/wt	M24	TSeries-05252018-0821-030	OK	262144	27.6	2.5	2018-05-25	M	0.283111111111116	81.0841896296331	puff	NA
TSeries-05252018-0821-031	0.045581888133894	0.512099187059518	0.0781502907811932	0.00529406398699487	0.055727005282757	0.640994260317045	0.10660318310472	0.00765603573766657	0.172642132748628	0.82718454510544	0.207472322716667	0.0525093351792192	0.112491432884593	0.948071514492003	0.183949431336725	0.017027467038771	0.311237894234414	0.903015745588713	1.36807012830578	1.03884077155358	tg/wt	M24	TSeries-05252018-0821-031	OK	262144	27.6	4	2018-05-25	M	102.115917037037	39.6593430948206	puff	0.038859349652309
TSeries-05252018-0821-033	0.147099175698576	0.153720902331484	0.0248277405102367	0.00791057721796177	0.250050251612855	0.274306633162033	0.0505730292515594	0.0224959397411918	0.282903450768598	0.366133089596019	0.054181415428905	0	0.623777422696475	0.623777422696475	0.0886985779574447	0	0.155409477131732	0.586373742976785	0.478084657465022	0.447229209924927	wt/wt	M22	TSeries-05252018-0821-033	OK	262144	161.9	2.5	2018-05-25	F	1.43331702577143	1.6926138861883	puff	0.168587449300365
TSeries-05252018-0821-034	0.105124673827349	0.124884813113883	0.035734469176935	0.0191721749497116	0.114461916139581	0.129767222141402	0.0329191183260414	0.0147499857420377	0.140311150712706	0.140311150712706	0.0130541573051258	0	0.104152044255883	0.141283688372504	0.0352399050305252	0.0244467910006312	0.323095588133287	0.747128976100303	1.05586904171349	0.809331691659111	wt/wt	M22	TSeries-05252018-0821-034	OK	262144	161.9	4	2018-05-25	F	1.14977777777735	2.63138370370375	puff	NA
TSeries-05252018-0821-035	0.206459875899985	0.251911836635465	0.0493174568732233	0.0128459345298481	0.217156184335714	0.267429145877366	0.0622903773410133	0.0191845849136438	0.0614173228346457	0.0850393700787402	0.0122484374518439	0	0.332022798934818	0.403967965746814	0.0733663015389491	0.0266264845946151	0.19837004684138	0.678924412471341	0.23115297187406	1.16681510805339	wt/wt	M22	TSeries-05252018-0821-035	OK	262144	241.7	2.5	2018-05-25	F	1.61063703703699	1.39462518518521	puff	0.10145779617497
TSeries-05252018-0821-036	0.0687792043256512	0.0832785104071894	0.0235941495058866	0.00708899424607495	0.083407841641611	0.0952793420230872	0.0245223839312491	0.00539433252523226	0.0948275862068965	0.0948275862068965	0.00585040975032432	0	0.149567380739211	0.149753040166019	0.0188897664630588	0.00415925537304228	0.382094875120857	0.888153966980355	0.850726386484558	1.42383541581859	wt/wt	M22	TSeries-05252018-0821-036	OK	262144	241.7	4	2018-05-25	F	0.289771851851953	2.1392770370372	puff	0.21131005152723
TSeries-05292018-0942-022	0.0424963317106323	0.0678337144540646	0.015348759572327	0.00483082486467285	0.0563769344602966	0.0911872738097549	0.0210155083167996	0.00861269409434379	0.132203389830508	0.132203389830508	0.00606160465588367	0	0.0689693374309754	0.0806124378444269	0.00653875458400498	0	0.0977011001802644	0.371520943774907	0.203527226656415	0.409725414292726	wt/wt	M21	TSeries-05292018-0942-022	OK	262144	62.33	2.5	2018-05-29	F	0.930687116920774	1.08174814814807	puff	0.00492276413686389
TSeries-05292018-0942-023	0.24011941662535	0.379619871348418	0.0684086271033981	0.0106875523778374	0.305147241279574	0.455611580717985	0.085442047825563	0.0209299536521801	0.382831196088107	0.959182057578523	0.275702581003395	0.015697970753741	0.36264727024271	0.36264727024271	0.0296228479156416	0	0.29701759130764	0.981366928704159	0.739425286426275	1.20797387261187	wt/wt	M21	TSeries-05292018-0942-023	OK	262144	58.95	4	2018-05-29	F	2.23375703703691	0.91644444444438	puff	-0.0329777383915201
TSeries-05292018-0942-024	0.0473644982357508	0.0706123639880251	0.0140281726373455	0.00363201330120783	0.104556032007767	0.151778758756083	0.0339131056671333	0.0103018041151407	0.211267605633803	0.211267605633803	0.00906577519292546	0	0.188512117693385	0.232856225488382	0.0611978693547152	0.0302630844300332	0.0990042350489387	0.431737493814698	1.2214817981619	0.60940665848666	wt/wt	M21	TSeries-05292018-0942-024	OK	262144	139.78	2.5	2018-05-29	F	1.34815111111087	0.630305185185457	puff	-0.0278300317584056
TSeries-05292018-0942-025	0.169795529569321	0.214154137338519	0.044785027652849	0.0123687521902334	0.18145711265887	0.219789532835347	0.048226939587462	0.0225700279213305	NA	NA	NA	NA	0.245166813282589	0.413148962701267	0.106424003891484	0.041699456332541	0.282657322916721	1.02495085029357	NA	1.50825568118441	wt/wt	M21	TSeries-05292018-0942-025	OK	262144	140.03	4	2018-05-29	F	1.64581925925864	0.801111111110968	puff	-0.102600780856248
TSeries-05292018-0942-027	0.172644377762296	0.194160199821911	0.0567723588116011	0.0443883994117536	0.175448211201913	0.257679789423371	0.161189094083635	0.1505474112713	NA	NA	NA	NA	0.342166957093612	0.56679564313529	0.148167438933629	0.0777519935592305	0.174054761723718	0.975777281226173	NA	1.34642003191117	wt/wt	M21	TSeries-05292018-0942-027	OK	262144	169.3	2.5	2018-05-29	F	0.409111111111135	7.47161481481457	puff	0.0340163306481139
TSeries-05292018-0942-028	0.62000243124934	0.823033586991545	0.175003431814329	0.0240725178626227	0.56235115789568	0.76677318612685	0.15278801402465	0.0137861875764247	NA	NA	NA	NA	1	1	0.305260935245311	0.0415979239868977	0.354462752586966	1.01195567564559	NA	1.52474250891401	wt/wt	M21	TSeries-05292018-0942-028	OK	262144	170	4	2018-05-29	F	1.41959977324242	1.66183111111118	puff	0.102680733291368
TSeries-05292018-0942-029	0.125882946536217	0.168962161398599	0.0277675441987777	0.00531076325626874	0.151427486755516	0.209289063858998	0.0375025410588172	0.0112556124234243	0.247568240529863	0.330164854051543	0.0729922647937862	0.0264427887194137	0.318176565648554	0.342013868334668	0.047174557024063	0.00832093142116459	0.227754708974976	0.828232748371934	0.930321729534268	0.826480758599929	wt/wt	M21	TSeries-05292018-0942-029	OK	262144	220.25	2.5	2018-05-29	F	5.52536296296315	17.4238814814813	puff	0.133753093787956
TSeries-05292018-0942-030	0.540887243409436	0.634255904303781	0.142583986117527	0.024542219706533	0.623830259858714	0.767507299140366	0.168462264048608	0.0193497453145076	0.687807597222312	0.818673788371361	0.297059803764786	0.141587675751834	0.62846726806248	0.745498490747467	0.23304151479542	0.0578143577161688	0.345586149244267	1.190390472611	1.00130401658816	1.55983996348176	wt/wt	M21	TSeries-05292018-0942-030	OK	262144	220.28	4	2018-05-29	F	3.78280888888883	1.58672592592556	puff	-0.085194848618111
TSeries-05292018-0942-031	0.414226014736136	0.474138128330294	0.0941447164449794	0.0172801244575558	0.524710625232528	0.679782883331186	0.151431160975641	0.0468696206280161	NA	NA	NA	NA	0.397007497615244	0.5821508398655	0.183985769466874	0.146513528769892	0.15148696115246	0.724964875475782	NA	1.27949715508399	wt/wt	M22	TSeries-05292018-0942-031	OK	262144	108.65	2.5	2018-05-29	F	0.929760000000866	125.084115555557	puff	0.320056590314428
TSeries-05292018-0942-032	0.679546665487065	0.88184636562736	0.276100533055782	0.0980955701929526	0.666602346960757	0.849126390337357	0.285823443478992	0.127262652549905	0.884699885147194	1	0.518751983028064	0.388996823414615	0.633965528976238	0.726739911616558	0.224223637806483	0.0822282078466014	0.532371737917886	1.74540860662025	1.50513103468244	2.70017336952953	wt/wt	M22	TSeries-05292018-0942-032	OK	262144	117.85	4	2018-05-29	F	12.3863822222227	122.054419737747	puff	0.268756257663166
TSeries-05292018-0942-033	0.10156497626777	0.166057703045376	0.0266387112264627	0.00259284091753174	0.155570752304886	0.2581038951219	0.0412325128163793	0.00193589413204289	0.506677167839845	0.575847542418158	0.0872053126771887	0	0.241867169486545	0.313743724498241	0.0421101692560802	0	0.241116403241359	0.708198380521986	0.716413258832639	0.600337917094328	wt/wt	M22	TSeries-05292018-0942-033	OK	262144	168.45	2.5	2018-05-29	F	24.6405362962961	136.700339154112	puff	0.150007777716041
TSeries-05292018-0942-034	0.125452111612536	0.208393180652835	0.0349794146033761	0.00869534805796861	0.195156208460629	0.309412333008624	0.048942318481452	0.0104736301283037	0.402727988755881	0.40715591793644	0.0351593947562564	0	0.217040155970491	0.245873714425597	0.0383704279016229	0.00890429121974332	0.464590648743533	1.17307159825373	3.06928681582264	1.48959915716913	wt/wt	M22	TSeries-05292018-0942-034	OK	262144	168.45	4	2018-05-29	F	103.50066962963	122.228388148147	puff	-0.0254384333897751
TSeries-05302018-1052-043	0.460529150895139	0.964941537328832	0.424601553528672	0.286053296024081	0.528889298009445	0.980432817567927	0.449619672250448	0.283899685550358	NA	NA	NA	NA	0.397931821184806	1	0.504080246266095	0.437052112436993	0.434575932896901	1.49775701326854	NA	2.63140093423737	tg/wt	M24	TSeries-05302018-1052-043	OK	262144	73.43	4	2018-05-30	M	1.24251851851846	105.781475555556	puff	NA
TSeries-05302018-1052-044	0.560611016209394	0.842945605365729	0.251928671400342	0.0952330034862577	0.523790047614312	0.9111908948613	0.321117127140474	0.124241735688251	NA	NA	NA	NA	0.670553097763116	1	0.48516057751294	0.318642930749123	0.243343244342681	1.25516411721165	NA	1.38452903952934	tg/wt	M24	TSeries-05302018-1052-044	OK	262144	143.55	2.5	2018-05-30	M	1.85761777777781	191.329386666665	puff	NA
TSeries-05302018-1052-046	0.475860479048841	0.921083438268948	0.315393902037135	0.0565937817079967	0.694323771203231	0.993634538388691	0.420483723848727	0.109456252777911	0.592356510567035	0.945999166723658	0.376391820304952	0.118950981353498	0.808573150863883	1	0.390708462465667	0.0947231178223774	0.103581353121697	0.475807276563749	0.790406718952261	0.753551640553892	tg/wt	M24	TSeries-05302018-1052-046	OK	262144	26.5	2.5	2018-05-30	M	2.83262222222147	125.627561481482	puff	NA
TSeries-05302018-1052-047	0.659645081204039	0.955510981054637	0.550911745578942	0.614610077541203	0.590570630848762	0.945785636032361	0.531121178971771	0.592309343945287	0.423170642218738	0.836802521791062	0.508766788899085	0.539388744456659	0.895290956071641	1	0.642700881201824	0.916675372692998	0.273991528241557	1.23120849366165	2.83946417622471	2.29521421216282	tg/wt	M24	TSeries-05302018-1052-047	OK	262144	36.15	4	2018-05-30	M	14.4494044444462	190.420645925928	puff	0.534637525083557
TSeries-05302018-1052-048	0.873966382978422	0.985557871269348	0.481097666621447	0.45242266225449	0.864468144688696	0.993114381788625	0.557317093754372	0.600733482883331	0.680344020809011	0.885364022566831	0.534553753319086	0.565669130947935	0.825750274550526	0.931981680103625	0.556715200616803	0.639334896613826	0.151508489886367	0.814850820545898	0.843522470786506	1.17574947902763	tg/wt	M24	TSeries-05302018-1052-048	OK	262144	148.62	2.5	2018-05-30	M	10.3328055555556	187.495804444445	puff	0.235613317577516
TSeries-05302018-1052-049	0.357066417066711	0.995551535169546	0.399035062288916	0.242794413914843	0.311772533763058	0.998803688759169	0.438871895642314	0.307712949628176	0.310453479195466	0.995510717689984	0.443881583414937	0.426444510455973	0.775362718871051	1	0.328314239549911	0.176695727052527	0.263546030617342	0.880763186167141	1.27709115819237	1.17108480013504	tg/wt	M24	TSeries-05302018-1052-049	OK	262144	148.62	4	2018-05-30	M	91.4166311111119	131.978660740739	puff	NA
TSeries-06012018-0919-050	0.14567883966412	0.209358939487016	0.103558039113106	0.0916669457175696	0.370881078805852	0.521442881779968	0.290802501890516	0.288629840620908	NA	NA	NA	NA	NA	NA	NA	NA	0.321415969708961	1.91359102743008	NA	NA	tg/wt	M24	TSeries-06012018-0919-050	OK	262144	117.18	2.5	2018-06-01	M	5.68093037036991	92.2996562962968	puff	NA
TSeries-06012018-0919-051	0.254191756617039	0.397735520507958	0.173358626773249	0.187426105451798	0.321576623637748	0.415191411644463	0.182915789349499	0.191989874854985	NA	NA	NA	NA	NA	NA	NA	NA	1.31424384739348	3.68957181256473	NA	NA	tg/wt	M24	TSeries-06012018-0919-051	OK	262144	120.68	4	2018-06-01	M	2.28608592592581	130.897490479728	puff	NA
TSeries-06012018-0919-052	0.436186313368566	0.675072544856438	0.186249115711822	0.0316863083884827	0.632500914998488	0.912290798397954	0.286231915683111	0.0463286123471613	NA	NA	NA	NA	0.354870788060669	0.743330159592306	0.181016151830312	0.0264446440759755	0.209640214572893	0.765568838553872	NA	1.41404468271338	tg/wt	M24	TSeries-06012018-0919-052	OK	262144	228.32	2.5	2018-06-01	M	16.9447377333496	140.086827572303	puff	NA
TSeries-06012018-0919-053	0.324468450581134	0.579109719054245	0.115189994583308	0.015130706413572	0.336722096546039	0.631398533466914	0.12733342834931	0.0142427553874412	NA	NA	NA	NA	0.464623704984693	0.72364918443102	0.141856342276786	0.0216461444237019	0.713314508626457	1.91933624608523	NA	2.59785475004431	tg/wt	M24	TSeries-06012018-0919-053	ABNORMAL_LOW	262144	228.32	4	2018-06-01	M	13.7243140740735	130.660428459711	puff	NA
TSeries-06012018-0919-054	0.748123421604034	0.990546180009859	0.403024095475416	0.181150027960004	0.802101245605754	1	0.4530165975937	0.275489586184225	0.910544141204356	1	0.470613198721797	0.288814415130147	NA	NA	NA	NA	0.134202726637896	0.591365438689659	1.28032544700386	NA	tg/wt	M24	TSeries-06012018-0919-054	OK	262144	43.92	2.5	2018-06-01	M	8.47931682268334	131.437122351232	puff	0.0563094749673465
TSeries-06012018-0919-055	0.160777762270054	0.999112162961769	0.377552227683484	0.0595723990272411	0.176981490611565	0.999990672960194	0.381099385058597	0.0511003449071581	0.637980293056716	1	0.392218653077328	0.091568664418256	0.210082090011299	1	0.39179857009441	0.115535217439889	0.311319883809463	0.927690236386385	0.50371955619244	0.795181947433469	tg/wt	M24	TSeries-06012018-0919-055	OK	262144	43.92	4	2018-06-01	M	121.82002962963	140.762429629631	puff	NA
TSeries-06012018-0919-056	0.867609191558644	0.99281586753711	0.496041102592458	0.513453403160562	0.883343979591475	0.995531236431452	0.574758744852498	0.72506129890034	0.697465369486346	1	0.656024414598488	0.867294232039883	0.743505098891517	0.994872185468861	0.54282400908792	0.746609564596717	0.154373116229082	0.760017666493305	0.681728658125625	1.17649082231709	tg/wt	M24	TSeries-06012018-0919-056	OK	262144	123.05	2.5	2018-06-01	M	16.8384592592594	150.48435287169	puff	0.0547691689876674
TSeries-06012018-0919-057	0.700207919805509	0.902563895569946	0.364118759308224	0.337448350119128	0.673203389891229	0.906272517326146	0.362476922547612	0.350936935036816	0.534311847792623	0.984240982126318	0.523537922483864	0.626285290793345	0.702687669116779	0.864317005144995	0.372454888647547	0.399360846396491	0.441720346331449	1.82889536854818	2.02978283710789	3.29351401076617	tg/wt	M24	TSeries-06012018-0919-057	OK	262144	123.05	4	2018-06-01	M	3.02407407407308	125.314637037038	puff	NA
TSeries-06072018-0710-005	0.685567731326225	0.928933154875349	0.351368623009718	0.235289352587371	0.705657659202874	0.971264155568288	0.445661936886122	0.343975193974162	0.678671578521561	0.920922193230767	0.331578994327959	0.289210133232133	0.937328707580191	1	0.380345348704642	0.277767603051222	0.527485376015428	2.02131197209742	2.88652688736369	2.67082913821081	tg/wt	M24	TSeries-06072018-0710-005	OK	262144	76.47	4	2018-06-07	M	47.0630507634587	252.905656383856	puff	NA
TSeries-06082018-0724-011	0.34921940311313	0.590391470781617	0.274503572230552	0.165862905256831	0.280169314855681	0.562046606631026	0.286880924271549	0.227829992431774	0.642522288625417	0.944752619894178	0.515034520096643	0.447071264005591	0.400351788599184	0.567523394244433	0.243885745116953	0.171511987672975	0.595256597822617	1.95720802747406	0.912551945696539	2.74855826237778	tg/wt	M24	TSeries-06082018-0724-011	ABNORMAL_HIGH	262144	330.9	4	2018-06-08	M	66.4879007878109	159.572403759238	puff	NA
TSeries-06082018-0724-014	0.0958965139201337	0.179612713763027	0.0453404613270736	0.0224880795483568	0.235375913287465	0.350613511657404	0.091847339731892	0.046174703873047	0.187581569534322	0.479332623525133	0.161089460854814	0.092711132373678	0.584799659131372	0.670701636440473	0.130726450881211	0.0674940286878238	0.550683537356212	2.01664364325453	1.65821694387916	2.26067131790944	tg/wt	M24	TSeries-06082018-0724-014	OK	262144	92.68	4	2018-06-08	M	111.50686814815	131.849931851853	puff	0.197973519366573
TSeries-08152018-0812-005	0.756502552866734	0.999648624976195	0.515999860815915	0.467201351717184	0.816078465274066	1	0.54124075302631	0.502073613722789	0.819973091308739	1	0.653561207204577	0.749672547751042	0.984543587373486	1	0.507623265342019	0.526637885541024	0.11828303624139	0.524597441792442	0.473756796804128	0.892991287561065	wt/wt	M10	TSeries-08152018-0812-005	OK	262144	11.7	2.5	2018-08-15	M	0.354696849929259	3.26287485212272	puff	NA
TSeries-08152018-0812-006	0.0398283948450952	0.06607486469466	0.0156826550142883	0.00745352585890338	0.0779206516496049	0.149000000369094	0.0262249460415181	0.0119619486407644	NA	NA	NA	NA	0.0205243823481962	0.0205243823481962	0.000330801284484762	0	0.322685433358347	0.891168606339984	NA	0.117747576054545	wt/wt	M10	TSeries-08152018-0812-006	OK	262144	5.58	4	2018-08-15	M	1.15776087259903	69.5554133492809	puff	NA
TSeries-08152018-0812-007	0.0181938604708164	0.0222010143253688	0.00359025749834072	0.00189123984324655	0.0299144129539221	0.033222265899409	0.00421480108276941	0.00224899598393574	NA	NA	NA	NA	0.0232580320121161	0.0243269790992353	0.0018751848489309	0	0.0787101819173027	0.185689581323538	NA	0.188991943272379	wt/wt	M10	TSeries-08152018-0812-007	OK	262144	136.18	2.5	2018-08-15	M	0.124595953123363	5.36496317484683	puff	NA
TSeries-08152018-0812-008	0.330107696086752	0.920847123835314	0.26847060045571	0.0534068358128887	0.249829227257841	0.958067080549113	0.313775338064841	0.057268157698601	NA	NA	NA	NA	0.25641404201673	0.915582541646449	0.33000774129289	0.0990396315631318	0.300494718102062	0.848282310612772	NA	0.933531439808692	wt/wt	M10	TSeries-08152018-0812-008	OK	262144	136.18	4	2018-08-15	M	13.4882885784681	4.28051568541967	puff	-0.0793951981893431
TSeries-08152018-0812-009	0.387792751927757	0.668241364488018	0.225195323108119	0.0964834717009614	0.478022852156768	0.752044252896065	0.241115001344383	0.0944280937851617	0.37521820591095	0.654667974539538	0.288220142673414	0.235488262269833	0.404613745579968	0.896239445871194	0.390386582719234	0.239686612940706	0.273385700437993	1.23541158671908	1.0483690878782	1.22085516704951	wt/wt	M10	TSeries-08152018-0812-009	OK	262144	61.28	2.5	2018-08-15	M	1.62755557264266	2.2550616362445	puff	0.0803139340559333
TSeries-08152018-0812-010	0.359225765204627	0.465623721134836	0.0942405775665099	0.0122170782333624	0.445293624531521	0.533505709445633	0.0882277272012006	0.00521631774405828	NA	NA	NA	NA	0.558917610041344	0.796747928073053	0.143319802239751	0.0167337311053723	0.274406419451101	0.793278045848097	NA	0.62357988970344	wt/wt	M10	TSeries-08152018-0812-010	OK	262144	61.28	4	2018-08-15	M	1.71428373132823	1.74892339983184	puff	0.0491247392039445
TSeries-08152018-0812-011	0.236895049674693	0.320862180802601	0.0714047667604128	0.0208943856862936	0.312772131137541	0.450008838570722	0.118079878576733	0.0524276335062775	0.418501999555869	0.716799466965951	0.163908282492905	0.0399496875120555	0.392865311498233	0.446031525203649	0.079750683547204	0.0314479720945854	0.234974206033457	1.13499872963406	1.16752363477041	1.28353488412837	wt/wt	M10	TSeries-08152018-0812-011	OK	262144	144.95	2.5	2018-08-15	M	24.9659154558784	1.36194032266794	puff	-0.097991391453789
TSeries-08152018-0812-013	0.0379887265257489	0.0472443336954311	0.0105237831144409	0.0048450446244576	0.0669565384344887	0.0762913964139259	0.0137516943603539	0.00656688392497668	0.0391243548544124	0.043718166514901	0.0115753773764708	0.0051118040398997	0.101556306628695	0.101556306628695	0.01744125482659	0.00477326968973747	0.430441603563677	1.03951385196619	0.861156052362399	1.97629467989803	wt/wt	M10	TSeries-08152018-0812-013	OK	262144	144.95	4	2018-08-15	M	1.23451495863392	1.23313833710649	puff	0.0455996082392999
TSeries-08222018-0636-025	0.573506729282328	0.953502661514479	0.397480459823484	0.249970076989021	0.699174628142843	1	0.558163522949694	0.554179032461311	0.403139394448092	0.973131687197758	0.631821410494697	0.699951056476343	0.39181298623201	1	0.589863904244861	0.579449830783679	0.117568566732013	0.644316718544494	0.389408906934286	0.909823355750374	wt/wt	M10	TSeries-08222018-0636-025	OK	262144	93.7	2.5	2018-08-22	M	1.10739616386844	83.3529024198695	puff	0.224227385157561
TSeries-08222018-0636-026	0.77174093161247	0.890428027103509	0.366390959006325	0.144535669764726	0.795044024012861	0.904799050039959	0.359293773884287	0.0969262007323332	NA	NA	NA	NA	0.746677922669075	0.956381824428133	0.449193514450333	0.339450917035721	0.402037388330417	1.28358885952161	NA	2.3625998847297	wt/wt	M10	TSeries-08222018-0636-026	OK	262144	93.7	4	2018-08-22	M	3.63311453543535	77.6896032659793	puff	0.309602012132108
TSeries-08222018-0636-027	0.222486012292582	0.358874725818096	0.0757870621324299	0.0182284622040869	0.270359043500775	0.47682347179402	0.106515826770861	0.0312459769649211	0.318915820945765	0.514497394630945	0.197236090883149	0.162325346534184	0.300313896530422	0.548679049471	0.128788512733933	0.0470843507614937	0.192920958216645	0.927533221505773	1.58475595087738	1.38007658969744	wt/wt	M10	TSeries-08222018-0636-027	OK	262144	162.57	2.5	2018-08-22	M	103.14210616088	149.956907911771	puff	0.0396085994948773
TSeries-08222018-0636-028	0.328131026891884	0.429873890316427	0.0878237429000986	0.0314070941868693	0.345005231648725	0.440843146975402	0.0868250540667056	0.0336126424549362	0.58048548490671	0.66074750564426	0.103349149259741	0.0292521818732791	0.469582097336891	0.657903796702029	0.170406551911434	0.0519504325299366	0.404644177168206	1.47097781389382	1.92954071402174	1.82209374530799	wt/wt	M10	TSeries-08222018-0636-028	OK	262144	162.57	4	2018-08-22	M	9.54494286015296	140.217892488074	puff	0.170276686458252
TSeries-08222018-0636-029	0.165197020583674	0.381064967511921	0.153058555763164	0.113445970098836	0.384963383767233	0.582100370986528	0.223102881932333	0.176231755943079	0.220952211447479	0.504762581740853	0.248222594840065	0.233189665127419	NA	NA	NA	NA	0.257290152391264	1.55124291997244	1.40837313048843	NA	wt/wt	M10	TSeries-08222018-0636-029	OK	262144	91.12	2.5	2018-08-22	M	255.431315825168	255.999982206333	puff	-0.0240814048888482
TSeries-08222018-0636-030	0.271380370991962	0.334913387366796	0.0651859161240555	0.0372249166145243	0.271115616463773	0.351848899407439	0.0769787325236024	0.0524412102109442	0.452708030326825	0.518629471716631	0.0957869079764602	0.0522017304293606	0.406809641281195	0.459334846368673	0.07308031939027	0.0482777201333641	0.525421883149168	1.37755363592353	2.49139054886352	1.95158246290038	wt/wt	M10	TSeries-08222018-0636-030	OK	262144	90.93	4	2018-08-22	M	45.9481089575196	72.1228953741436	puff	-0.00453159148387221
TSeries-08222018-0636-031	0.647949251099469	0.857302620423695	0.295308296334235	0.126432642467281	0.728814320967541	0.918053465785985	0.345948256004864	0.182611313979219	0.819216647314046	0.971220051773906	0.462746701841783	0.407579874622011	0.784772446029956	0.985543409485238	0.375368758035286	0.182514928544551	0.119264080896986	0.611900931902704	0.494654867350006	0.705844996955534	wt/wt	M10	TSeries-08222018-0636-031	OK	262144	154.12	2.5	2018-08-22	M	4.58350796588165	84.5010778976751	puff	0.178635576334711
TSeries-08222018-0636-032	0.30800684248355	0.777218726516389	0.322721651205634	0.250751387201732	0.378424071456941	0.897317011991765	0.410493535079654	0.348688729685048	0.730700140949344	1	0.555770196433429	0.524617082649224	0.285465209125734	0.91917403820453	0.553097740666707	0.51147809277883	0.401979233949926	1.53351998113879	0.860150461984889	1.61022968219421	wt/wt	M10	TSeries-08222018-0636-032	OK	262144	169.53	4	2018-08-22	M	148.782525001496	164.226573464906	puff	-0.00148659973344313
TSeries-08222018-0636-033	0.609711719383339	0.925783565877921	0.339028397827902	0.160519210218376	0.670490313897694	0.943553483652428	0.3848441475707	0.227117154551451	0.497798040477772	0.943278473063442	0.463246178845838	0.364912213907076	0.658987145091725	0.977670612379125	0.388030754788464	0.224144100747325	0.15760630778212	0.742622950792633	0.621764533486688	0.902031911924911	wt/wt	M10	TSeries-08222018-0636-033	OK	262144	-55.33	2.5	2018-08-22	M	4.32279713956169	24.2122568332839	puff	NA
TSeries-08222018-0636-034	0.420258276490535	0.604057183658903	0.141216922761835	0.0801982366777828	0.453031412413982	0.662576239741631	0.160863037282298	0.0992051630207057	0.410408904679902	0.668292936899706	0.200508986531514	0.155620592136605	0.789369151927584	0.799656588289645	0.131176502871686	0.0061737806949129	0.516193015516568	1.75893991529248	1.75349129026032	1.81153087699188	wt/wt	M10	TSeries-08222018-0636-034	OK	262144	-63.2	4	2018-08-22	M	42.6434122089801	60.1891996161009	puff	0.0503582618306984
TSeries-08222018-0636-035	0.69336123033292	0.996578881407296	0.512229096879057	0.492535742375875	0.775134717136293	0.99990979539948	0.563267656256267	0.686995288897455	0.644990001843562	1	0.640683798168722	0.820795222475235	0.690910904565352	1	0.620469705245608	0.708985487077199	0.0996850876284514	0.466457089760144	0.365065310158496	0.614826772997993	wt/wt	M10	TSeries-08222018-0636-035	OK	262144	-2.2	2.5	2018-08-22	M	2.94020902160146	59.9626525125654	puff	0.336764867595951
TSeries-08222018-0636-038	0.258397086625285	0.363620881362176	0.121977945669312	0.111134292761524	0.313282300487328	0.455299611730088	0.160187070953383	0.154084310898486	0.386043944445947	0.392375086160677	0.0759486847305488	0.0512233964106368	0.442465480209441	0.636347257475582	0.314072305862731	0.30388791765276	0.881284690324712	2.49839089328053	2.85671907310878	4.6713922650303	wt/wt	M10	TSeries-08222018-0636-038	OK	262144	18.6	4	2018-08-22	M	6.96523163341695	25.9017254651353	puff	0.0265464499631038
TSeries-08232018-0801-010	0.325440681073842	0.489437801116193	0.130100358514804	0.0470972159393696	0.298526315856252	0.454918142077334	0.123184492946938	0.0600011806496453	0.496208483342431	0.625031445737287	0.12702973540899	0.0424834594522556	0.249045884779752	0.447381311002659	0.119023932827393	0.0464016741004865	0.332623077253902	1.26744806274224	1.64626185047485	2.74530752975828	tg/wt	M14	TSeries-08232018-0801-010	OK	262144	55.28	4	2018-08-23	M	0.657521437623705	0.915202130234668	puff	0.0065897919309984
TSeries-08232018-0801-011	0.179115644192502	0.23732608330702	0.0569292944768067	0.00642981713412823	0.273267748738695	0.327881386706722	0.0778214133008713	0.0101588967242556	0.286461145067058	0.326914951719199	0.0810766833708437	0.0334959682658815	0.201329894794598	0.212083672745969	0.0604873211792813	0.0305460572102599	0.122619483936218	0.570494207820006	1.05663395726545	0.633159725472227	tg/wt	M14	TSeries-08232018-0801-011	OK	262144	127.68	2.5	2018-08-23	M	1.52402946672964	3.77501020746986	puff	0.0055185141282423
TSeries-08232018-0801-012	0.468485793562382	0.918723086301835	0.272354281153851	0.099854851021681	0.472780061443972	0.940378339917069	0.312366324324302	0.118272597275697	0.474226952055104	0.972907095002267	0.376792471055126	0.238500734932356	0.436473635538609	0.976951178935892	0.325271347871669	0.187071919372533	0.492427287622613	1.40547898216189	1.54710072464883	2.15899747054924	tg/wt	M14	TSeries-08232018-0801-012	OK	262144	127.68	4	2018-08-23	M	0.81194497842715	21.9238132649831	puff	0.00237032097375342
TSeries-08232018-0801-013	0.657785937858611	0.949021460447978	0.259981376656339	0.0379291794162356	0.684432254125785	0.964382699170901	0.319349665575642	0.0863577252892448	0.786857551726653	1	0.387435801012674	0.12018252113971	0.653419094068953	0.981693052575254	0.309527392831837	0.113782379427663	0.0974521043509077	0.471281906954917	0.384532798503166	0.852745570833624	tg/wt	M14	TSeries-08232018-0801-013	OK	262144	32.08	2.5	2018-08-23	M	0.1474311019976	0.983782203425895	puff	0.11468584748117
TSeries-08232018-0801-014	0.614976297507285	0.933767300587714	0.399049718572168	0.284176588847758	0.684368891413225	0.923119167838612	0.490188304977417	0.418715734332415	0.469167834718126	0.811478725790153	0.482567000097826	0.47995496163572	0.763378463354376	1	0.347578703172899	0.167031593964781	0.350233763242121	1.74895536039774	2.07503574209185	1.6371376701196	tg/wt	M14	TSeries-08232018-0801-014	OK	262144	36	4	2018-08-23	M	1.42404297150664	66.2965353530699	puff	0.0217737770417246
TSeries-08232018-0801-015	0.0537658363441223	0.0821418322174153	0.0166857773374943	0.00321888313535725	0.0744271346946215	0.0919841948972524	0.02270518328386	0.00794622996201837	0.11153417127906	0.142947783844505	0.0316048793659803	0.00966770321570883	0.240081036347702	0.305561142930633	0.0431211037773837	0.00373831775700935	0.161107060492641	0.511486812813316	0.67537641530534	0.592339508572588	tg/wt	M14	TSeries-08232018-0801-015	OK	262144	136.82	2.5	2018-08-23	M	16.1353185937031	1.38760770643773	puff	-0.0404289066037759
TSeries-08232018-0801-016	0.210952820239979	0.271189876867482	0.0697295180042195	0.0356802129616131	0.191601937186051	0.282516898412134	0.0820500019622647	0.045511806860164	0.114994106077812	0.165484519150336	0.0489544964513026	0.0401634802279598	0.314564409958554	0.505279534939641	0.110421611274021	0.0180629022043634	0.752112447171369	2.19623970357918	1.96976267537704	2.42857798534712	tg/wt	M14	TSeries-08232018-0801-016	OK	262144	136.82	4	2018-08-23	M	2.84287191877736	0.808809227220384	puff	-0.0873994022456991
TSeries-08232018-0801-017	0.384628531299724	0.496435158638262	0.143305167849484	0.0408600964397231	0.379585255172049	0.519815448055571	0.144497385180212	0.0470413989234913	0.316584130916517	0.442745739856901	0.155726462445989	0.0947831104180405	0.318079896623356	0.470809225929799	0.146823011549836	0.0334922967804026	0.169630184223965	0.793616979604398	0.82260909491052	1.02679896779028	tg/wt	M14	TSeries-08232018-0801-017	OK	262144	73.75	2.5	2018-08-23	M	0.337665199994426	0.442038133481956	puff	0.306629724144547
TSeries-08232018-0801-018	0.099149692498404	0.203478441602642	0.0519915927605075	0.0265552101017884	0.089656724407854	0.198653774442782	0.0545846512668221	0.0341740535754737	0.213547561180242	0.349043639807917	0.0680172812649774	0.0288925630845111	0.269006831363352	0.37439576398011	0.0979140993066355	0.0695625667225637	0.319480240594314	0.944429988598421	1.39643685703857	1.36171802164935	tg/wt	M14	TSeries-08232018-0801-018	OK	262144	73.75	4	2018-08-23	M	3.70272491093132	1.34691705469433	puff	0.168241212801806
TSeries-08232018-0801-019	0.325182961574912	0.482580883202856	0.154235414026852	0.0772483249292521	0.434770232257392	0.703889398919683	0.248884325788911	0.136421826609158	0.398876342638481	0.58728375660139	0.269201583721017	0.218167610690537	0.419219727867307	0.554923694376813	0.149991464769566	0.0492127529201038	0.164529853980019	0.849090901524249	0.90995810418935	1.09938373154857	tg/wt	M14	TSeries-08232018-0801-019	UNSTABLE	262144	148.65	2.5	2018-08-23	M	1.12127393167873	1.31254531732765	puff	0.275910056816005
TSeries-08232018-0801-020	0.01894181449396	0.0330105349802639	0.0112476976671047	0.0105079372032252	0.0275631421272238	0.0410656073116379	0.0147736707795336	0.0141422381464353	0.33882728610019	0.454027485182593	0.13282018883411	0.119144601364342	0.372911802035425	0.741951808145069	0.383908555758611	0.353832468009335	0.254383573389848	0.496437784787308	0.585816496536247	0.839281415671726	tg/wt	M14	TSeries-08232018-0801-020	OK	262144	155.07	4	2018-08-23	M	8.75476374158096	4.08382265282644	puff	0.123087726876045
TSeries-08272018-0713-008	0.289370099315191	0.885355276944356	0.575033155854735	0.600864976143117	0.299930003693263	0.94860630078615	0.599917730485856	0.660131231537131	0.186220392442474	0.945306550162786	0.806179338872104	0.829098050696855	0.201754245870418	0.965573470977599	0.727491642195199	0.725439678625749	0.0958523193738772	0.695251591976735	0.20837519753611	1.21223518980619	wt/wt	M12	TSeries-08272018-0713-008	OK	262144	144.35	2.5	2018-08-27	F	120.958018195851	108.056657074914	puff	0.0350806164570397
TSeries-08272018-0713-009	0.607180185116751	0.798138845168598	0.30011874500076	0.211276344796841	0.653395780345118	0.834032437011009	0.315528495432304	0.216932113137255	NA	NA	NA	NA	0.719294731267352	0.912019406830686	0.357084758246442	0.252862103177027	0.371459315765658	1.21714166254445	NA	2.01566945767365	wt/wt	M12	TSeries-08272018-0713-009	OK	262144	144.35	4	2018-08-27	F	1.07140491150119	1.38679072949159	puff	0.232620310499649
TSeries-08272018-0713-010	0.33518609623182	0.848536298644495	0.447115979599729	0.304248473569163	0.32473098619184	0.970426885008128	0.552799648544077	0.397639006340253	0.487741961875187	1	0.677713360299067	0.569822572132	0.280728489942938	0.987862930082536	0.631340596231253	0.533486457930496	0.152455432020782	0.844913859752756	0.648264146330298	1.31316975940996	wt/wt	M12	TSeries-08272018-0713-010	OK	262144	187.45	2.5	2018-08-27	F	105.006675209249	91.5436848129669	puff	0.0447253950872251
TSeries-08272018-0713-011	0.506399326088569	0.598793183666594	0.116632414537367	0.0233954612616064	0.581332319843601	0.681969846586087	0.137197139944367	0.0347217242929537	0.959393394934053	0.978926478980469	0.156745505593315	0	0.399454276655676	0.404573705052032	0.0675402232134148	0.0111156017942141	0.407961062872497	1.20108187944808	1.20521374028173	1.77761916749269	wt/wt	M12	TSeries-08272018-0713-011	OK	262144	187.45	4	2018-08-27	F	1.3297799080124	0.931649992168096	puff	0.302630380654263
TSeries-08272018-0713-013	0.139390080357207	0.419861352772179	0.104830155337003	0.0458939854622508	0.16417637521623	0.44835406916218	0.120568906317257	0.060309891820991	0.0780511657758329	0.728261869561096	0.21457052424889	0.100529921139695	0.076387017374253	0.717972986530753	0.153320545791353	0.0525424371493273	0.16010529787667	0.614869726990966	0.60165270505791	0.930215860301216	wt/wt	M12	TSeries-08272018-0713-013	FAULTY_MASK	262144	8.18	2.5	2018-08-27	F	112.168185353213	1.54298615404344	puff	NA
TSeries-08272018-0713-014	0.207932031551094	0.854172762738693	0.449239654927685	0.453190929485638	0.234976026713558	0.872598179395671	0.449948710890613	0.466359145863868	0.623250286386943	1	0.773070437665071	0.975085397227894	0.18796482474497	0.988294904091073	0.594453191642066	0.69181171199945	0.301548509103024	1.29805684554374	0.683798886641021	1.46821247574806	wt/wt	M12	TSeries-08272018-0713-014	OK	262144	8.18	4	2018-08-27	F	114.136471072379	130.346942530936	puff	0.0638366295440331
TSeries-08272018-0713-015	0.103574216823091	0.134525077530156	0.0191226609154991	0.00587137335359417	0.15324838820989	0.186627741094282	0.026862178455957	0.00970400414415333	0.255354259106609	0.255955899792218	0.0179449807689748	0	0.124729823702889	0.146719776711396	0.0277044711951462	0.0176947652985992	0.0801431971280826	0.348254079876963	0.643004320070393	0.350957585130413	wt/wt	M12	TSeries-08272018-0713-015	OK	262144	83.93	2.5	2018-08-27	F	1.81636999611564	4.96170432113008	puff	NA
TSeries-08272018-0713-017	0.28800048880366	0.374329589208606	0.106822237359793	0.0379197900382509	0.263689748894134	0.358923711246786	0.101935843767845	0.0457718084883228	0.496684614112083	0.645501719435994	0.183712077104238	0.0338483453829285	0.445795326318426	0.536127875343384	0.138473071194813	0.0337301910107237	0.38621227814273	1.31059235066192	2.15395253849389	1.32941670036541	wt/wt	M12	TSeries-08272018-0713-017	OK	262144	83.93	4	2018-08-27	F	0.365904542697313	1.08790296267833	puff	NA
TSeries-09012018-0945-002	0.825062203082553	0.955983398032244	0.423564008701948	0.266917562619071	0.880162748104148	0.984884920250353	0.461091510644209	0.274842897532772	0.823287178085818	0.995976692563818	0.612827407713487	0.582377510195043	0.846806378367723	1	0.719701736567195	0.810886748165627	0.140938095677177	0.720614369147128	0.54692803806498	0.951508143462673	wt/wt	M11	TSeries-09012018-0945-002	OK	262144	120.45	2.5	2018-09-01	M	0.698873652583689	1.28881017272551	puff	NA
TSeries-09012018-0945-004	0.714299321089776	0.877462731839122	0.397067691829701	0.323492648981752	0.864998070421196	0.968999064680096	0.497253814887849	0.426989936833121	NA	NA	NA	NA	0.818717740607912	0.938962592705746	0.409155707254817	0.287320425533774	0.169689481142601	0.971305958836902	NA	1.8551547468887	wt/wt	M11	TSeries-09012018-0945-004	OK	262144	162.6	2.5	2018-09-01	M	0.571510672533216	2.15276674213624	puff	NA
TSeries-09012018-0945-006	0.769869565418582	0.916073052373894	0.297355062540193	0.134072291216128	0.805631405906163	0.953202740081588	0.337805307364995	0.155704950730225	NA	NA	NA	NA	0.773245341650979	0.917845464476757	0.260812434801586	0.0971674815956256	0.369690256779039	1.46000177526849	NA	2.01714375242539	wt/wt	M11	TSeries-09012018-0945-006	OK	262144	162.6	4	2018-09-01	M	0.119259259259253	2.15148188018785	puff	NA
TSeries-09012018-0945-008	0.260307248574898	0.279397613774315	0.0574550396177059	0.0103909989717044	0.368095792077569	0.385102020977303	0.0937412335401711	0.0208113394686886	0.250969310751556	0.3252736091451	0.088401927106916	0.01042270149135	0.748406423398882	0.933118861814811	0.210882022764004	0.0232901765281907	0.118133451868441	0.651285047964076	0.466378372000909	0.504433794995667	wt/wt	M11	TSeries-09012018-0945-008	OK	262144	17.02	2.5	2018-09-01	M	2.06426074074037	1.63199999999968	puff	0.0448905291380293
TSeries-09012018-0945-010	0.292155218392246	0.470489927775626	0.124017207105002	0.0270595117579835	0.323359601697765	0.540444530598545	0.136185898080296	0.0274137359957464	NA	NA	NA	NA	0.585009257185041	0.612451744033253	0.136675508954346	0.0177522292209236	0.407887247733985	1.33462825106471	NA	1.48404788799066	wt/wt	M11	TSeries-09012018-0945-010	OK	262144	17.02	4	2018-09-01	M	0	1.95688617084633	puff	0.130262653436509
TSeries-09012018-0945-011	0.0400766147001815	0.0564348607845373	0.00878698063591198	0.00173300623519347	0.0560107836708377	0.0701916038444764	0.00896175564186845	0.00219040989390372	0.296672945515703	0.296672945515703	0.0187690660209505	0	0.150117880284738	0.151176912367095	0.0278237782381118	0.000749063670411985	0.0428633928627244	0.149384610983001	0.0441799325876092	0.1349393497007	wt/wt	M11	TSeries-09012018-0945-011	OK	262144	51.05	2.5	2018-09-01	M	0	2.29197236846255	puff	0.018116185616901
TSeries-09012018-0945-012	0.183369129774621	0.203045281762871	0.0371125642338292	0.012617264235267	0.240659045267109	0.259239332799438	0.0461039718463251	0.012301530904956	0.327174058093046	0.336949432934632	0.12437366623306	0.113777120581681	0.255516172013152	0.350301586661117	0.0570686835435187	0.017688679245283	0.400576051101622	1.00100913618496	1.85414725259438	1.80584833617956	wt/wt	M11	TSeries-09012018-0945-012	OK	262144	51.05	4	2018-09-01	M	0	0.385042962962786	puff	0.00643357476415988
TSeries-09012018-0945-013	0.248862949757296	0.683053282015798	0.364228277531181	0.387444701841295	0.320818595877402	0.827051015241682	0.44333268236921	0.482473045931249	0.386562652688329	0.746797096056431	0.462541240460585	0.527374816932435	1	1	0.672247409587216	0.878168986605899	0.152139028000409	1.00566993940296	0.932722629911756	1.95534276525183	tg/wt	M13	TSeries-09012018-0945-013	OK	262144	118.25	2.5	2018-09-01	F	1.05656296296304	110.771583005968	puff	0.0585959581205084
TSeries-09012018-0945-014	0.046385372257243	0.0669812570510523	0.0208043047258014	0.015559216394599	0.0488973061326985	0.0754990945824699	0.0207863628159944	0.0154668546898431	NA	NA	NA	NA	0.100629760844898	0.100629760844898	0.0138586914254342	0	0.340191700323924	0.834188925129707	NA	1.12520931456425	tg/wt	M13	TSeries-09012018-0945-014	OK	262144	118.25	4	2018-09-01	F	0.355126973955746	0.233709513435012	puff	-0.0195511826423756
TSeries-09012018-0945-015	0.0937482489777429	0.129390383606527	0.0203719170590064	0.00570053914661983	0.145421233238673	0.187618148190196	0.0290896669912771	0.00787638741208848	0.307665164540556	0.307665164540556	0.0096749928013892	0	0.21960418287304	0.25727122061808	0.0509664276907073	0.0224579885300916	0.145810278959437	0.444348930233717	0.706675713876887	0.791060270312352	tg/wt	M13	TSeries-09012018-0945-015	OK	262144	173.25	2.5	2018-09-01	F	0.687600410098404	2.38550732453362	puff	-0.091398245665586
TSeries-09012018-0945-018	0.11745511197156	0.123905359478316	0.0247540538416429	0.00979698098246158	0.15229757772875	0.158117531737473	0.0276917974062744	0.010965325500604	NA	NA	NA	NA	0.643761531169747	0.64495173916857	0.0488085154078911	0	0.412435499037785	0.994190745844191	NA	2.72371380849908	tg/wt	M13	TSeries-09012018-0945-018	OK	262144	173.25	4	2018-09-01	F	1.16683116408229	1.72298922294843	puff	0.0330879971134469
TSeries-09012018-0945-020	0.0592896627516746	0.0872670527242056	0.0221798040733418	0.0122345390855725	0.108680212245042	0.14636144239351	0.0287783222397178	0.0116497997513566	0.0724099245485455	0.124613700982066	0.0547331505029797	0.0488458293172841	0.212440230214966	0.306992370455512	0.063715680466856	0.014256730735569	0.170150366757312	0.478481484825905	0.6657252623328	1.53288310925078	tg/wt	M13	TSeries-09012018-0945-020	OK	262144	41.92	2.5	2018-09-01	F	2.71025385336161	3.85049107038658	puff	0.101288874379585
TSeries-09012018-0945-021	0.380591728382941	0.546768924195976	0.134846845987707	0.0479607386419251	0.362976259559561	0.526486414377934	0.135651797958768	0.0572442768498695	NA	NA	NA	NA	0.54157401291742	0.870560010360237	0.259318760726647	0.103796949655933	0.416576644833523	1.33657263386932	NA	1.53039884981909	tg/wt	M13	TSeries-09012018-0945-021	OK	262144	72.4	4	2018-09-01	F	1.80234830478276	1.28044200435683	puff	-0.0208134251876902
TSeries-09012018-0945-022	0.0901398667434985	0.125147294180074	0.0345373780199244	0.0239742986029559	0.127753928402829	0.180638737870142	0.0577276839357209	0.0449679899235662	NA	NA	NA	NA	0.181726437715857	0.216996006624659	0.0757959690420654	0.0599152820748807	0.134712671479466	0.566788264213675	NA	0.637111583362664	tg/wt	M13	TSeries-09012018-0945-022	OK	262144	114	2.5	2018-09-01	F	0.362388776966752	1.46248250501958	puff	0.079544341319485
TSeries-09012018-0945-023	0.285424309784564	0.353574126917703	0.0885924478586431	0.0473491467578184	0.370421877924664	0.477944788289616	0.106271140169234	0.0452355654023309	NA	NA	NA	NA	0.409327106565842	0.467526645679984	0.146353472646562	0.121629482403441	0.409638213848002	1.34458327059742	NA	1.43327410689554	tg/wt	M13	TSeries-09012018-0945-023	OK	262144	124.62	4	2018-09-01	F	0.797862616942334	1.32273854101716	puff	0.13171013781904
