# Supplementary material for: Impaired astrocytic Ca2+ signaling in awake-behaving Alzheimer’s disease transgenic mice
Source: eLife. 2022 Jul 14;11:e75055. doi: 10.7554/eLife.75055 (PMC9352348; doi:10.7554/eLife.75055)
Supplement: Figure 5—source data 1. [file elife-75055-fig5-data1.zip › Figure 5 - source data 1/readme.rtf]

Column titiles and corresponding explanations:
"delta_fluorescence": change in GRAB_NE fluorescence during running/startle compared to 10 seconds prior to running/startle. 
"delta_pup": change in normalised pupil diameter during running/startle compared to 10 seconds prior to running/startle.    
"Genotype": mouse genotype (tg = tg-ArcSwe, wt = littermate controls). 
"mouseID": mouse ID.
"trial_id": trial ID.
"ep": Episode type.
"ep_duration": episode duration.
"ep_start": start of episode.          
"ep_end": end of episode.                  
"x": time vector that corresponds to fluorescence values (0 = start of run/startle)
"y": deltaF/F trace of GRABNE fluorescence.
"fs": frames per second (downsampled) for samples in x/y. 
